# Supplementary material for: Regulation of mRNA translation during mitosis
Source: eLife. 2015 Aug 25;4:e07957. doi: 10.7554/eLife.07957 (PMC4548207; doi:10.7554/eLife.07957)
Supplement: Supplementary file 2. — Genome-wide mRNA levels in G1, G2 and M phase cells. DOI: http://dx.doi.org/10.7554/eLife.07957.015 [file elife07957s002.xlsx]

## Sheet: Sheet1
Gene name	UCSC ID	AVG RPKM:	G2 mRNA	M mRNA	G1 mRNA		G2 FP	M FP	G1 FP		TEs (FP/mRNA):	TE G2	TE M	TE G1		TE G2/M	TE G1/M	TE G2/G1		mRNA G2/M	mRNA G1/M	mRNA G2/G1		FPs G2/M	FPs G1/M	FPs G2/G1	RPKM individual biological replicates:	G2_exp1 mRNA	G2_exp2 mRNA	M_exp1 mRNA	M_exp2 mRNA	G1_exp1 mRNA	G1_exp2 mRNA		G2_exp1 FP	G2_exp2 FP	M_exp1 FP	M_exp2 FP	G1_exp1 FP	G1_exp2 FP	total number reads:	G2 mRNA	M mRNA	G1 mRNA		G2 FP	M FP	G1 FP
SERPINB2	uc002ljo.2		3.59728	5.02768	651.587		4.24404	2.92074	393.879			1.17979	0.580933	0.604492		2.03086	1.04056	1.95171		0.715495	129.6	0.0055208		1.45307	134.856	0.010775		3.61632	3.57824	3.09959	6.95576	410.936	892.237		3.38188	5.1062	1.24762	4.59386	219.118	568.64		97	214	23231		51	29	6941
TNFAIP3	uc003qhr.2		2.82744	1.04403	80.5959		1.73819	0.605013	50.7989			0.614759	0.579497	0.630291		1.06085	1.08765	0.975357		2.70819	77.1968	0.0350817		2.87298	83.9633	0.0342171		2.57852	3.07636	0.749848	1.33822	67.6077	93.5841		1.67404	1.80235	0.557211	0.652815	46.4288	55.169		144	87	5518		40	12	2008
RRAD	uc002eqo.2		5.89642	2.78268	134.236		4.44741	2.33943	97.5686			0.754257	0.840711	0.726844		0.897165	0.864558	1.03771		2.11897	48.2398	0.0439258		1.90106	41.7061	0.0455824		7.30767	4.48517	1.65009	3.91528	114.036	154.436		7.33239	1.56243	2.4152	2.26367	93.5779	101.559		122	87	3534		39	18	1510
XIRP1	uc003cjk.1		0.0381474	0.064388	3.05772		0	0.122252	1.75099			0	1.89868	0.572646		0	0.301602	0		0.592461	47.4889	0.0124758		0	14.3228	0		0.0564102	0.0198845	0.0574154	0.0713606	3.15493	2.96051		0	0	0.198089	0.0464153	1.62054	1.88144		5	13	491		0	6	163
IL1B	uc002tii.1		2.61526	1.59557	70.0527		3.2579	0.739284	54.8338			1.24572	0.463336	0.782751		2.6886	1.68938	1.59147		1.63908	43.9046	0.0373328		4.40683	74.1715	0.059414		3.84163	1.38889	1.03123	2.1599	49.5388	90.5666		4.72563	1.79017	0.830167	0.648402	44.4381	65.2296		49	44	1609		25	5	697
IL6	uc003svj.3		2.31019	1.10264	27.5425		1.98937	0.797506	21.4239			0.86113	0.723271	0.77785		1.1906	1.07546	1.10706		2.09515	24.9787	0.0838774		2.49449	26.8636	0.0928577		2.13791	2.48248	1.46286	0.742416	29.2417	25.8433		2.34625	1.6325	0.353291	1.24172	17.5287	25.3191		31	27	496		12	4	214
LIF	uc003agz.2		21.4005	9.11166	174.205		10.7793	8.89614	215.434			0.503693	0.976347	1.23667		0.515896	1.26663	0.407297		2.34869	19.1189	0.122847		1.21168	24.2166	0.0500351		23.7916	19.0094	10.5318	7.69147	207.801	140.609		10.9206	10.6379	10.3968	7.39542	271.845	159.024		282	206	2986		62	45	2429
JUN	uc001cze.2		99.2142	30.766	491.412		87.1528	49.4592	502.277			0.878431	1.60759	1.02211		0.546427	0.635803	0.859429		3.2248	15.9725	0.201896		1.76212	10.1554	0.173515		86.2571	112.171	24.3183	37.2138	603.208	379.616		83.1538	91.1519	57.1613	41.757	629.448	375.106		2078	1077	13954		831	414	9352
BTG2	uc001gzq.2		11.1167	2.69134	39.8434		9.87599	4.80212	68.9285			0.888391	1.78429	1.72999		0.497898	0.969568	0.513525		4.13054	14.8043	0.27901		2.05659	14.3538	0.143279		11.4193	10.8142	3.37035	2.01234	30.7734	48.9134		10.9021	8.84988	2.87281	6.73144	62.2007	75.6563		112	48	529		44	18	526
SSTR1	uc001wul.1		1.35975	0.501382	7.26603		0.713343	0.300027	4.28048			0.524615	0.5984	0.589109		0.876697	0.984474	0.890523		2.71199	14.492	0.187137		2.37759	14.267	0.16665		1.01021	1.70928	0.548382	0.454383	4.15221	10.3799		1.07698	0.349701	0.378395	0.221659	1.86309	6.69787		33	22	244		8	3	67
THBD	uc002wss.2		11.964	4.52823	63.3343		14.6436	9.90044	114.328			1.22397	2.18638	1.80516		0.559814	0.825637	0.678039		2.6421	13.9865	0.188903		1.47908	11.5478	0.128084		7.55793	16.3701	3.6808	5.37566	43.2688	83.3998		12.6201	16.667	10.3603	9.44057	76.2496	152.407		421	279	3147		245	144	2954
BHLHE40	uc003bqf.2		16.8363	10.3135	134.646		25.3959	28.4851	230.164			1.50841	2.76192	1.70941		0.546145	0.618921	0.882415		1.63245	13.0552	0.125041		0.891552	8.08016	0.110338		21.8864	11.7861	9.64911	10.9779	183.55	85.7405		29.4214	21.3705	36.389	20.5812	274.284	186.044		474	464	4783		302	301	5242
ATF3	uc001hjf.2		7.8622	7.14633	91.6425		14.7325	11.6333	139.202			1.87384	1.62787	1.51897		1.1511	0.933103	1.23363		1.10017	12.8237	0.0857921		1.26641	11.9659	0.105835		6.95772	8.76668	9.29877	4.99388	120.476	62.8093		9.86381	19.6012	12.0603	11.2062	181.451	96.9535		89	148	1403		76	52	1422
ADAMTS1	uc002ymf.2		41.4163	24.4798	269.182		39.9782	35.3873	247.772			0.965276	1.44557	0.920462		0.667746	0.636745	1.04869		1.69186	10.9961	0.15386		1.12973	7.00172	0.161351		29.2761	53.5564	24.2239	24.7356	196.737	341.627		28.1647	51.7916	33.7762	36.9984	215.15	280.394		2495	2633	22593		1132	863	11789
CDKN1A	uc003omm.3		331.861	74.6966	819.772		452.15	148.164	1249.85			1.36247	1.98355	1.52464		0.686884	0.768641	0.893634		4.44278	10.9747	0.404821		3.05168	8.43559	0.361762		266.77	396.951	83.1571	66.2361	589.208	1050.34		432.634	471.665	150.623	145.706	906.827	1592.88		3344	1351	11312		2098	597	9203
SPRY4	uc003lml.2		6.16933	3.67048	37.5917		8.93541	6.74244	64.9262			1.44836	1.83694	1.72714		0.788465	0.940229	0.838589		1.6808	10.2416	0.164114		1.32525	9.62948	0.137624		5.4819	6.85676	3.23976	4.1012	41.5852	33.5982		7.54093	10.3299	6.20972	7.27516	68.299	61.5534		117	118	963		77	50	1013
LOC400027	uc001roq.2		4.92334	2.14779	20.8801		8.96748	6.33866	32.9931			1.82142	2.95125	1.58012		0.61717	0.535408	1.15271		2.29228	9.72166	0.235791		1.41473	5.20505	0.271799		5.68123	4.16546	2.37907	1.91651	19.0145	22.7458		9.08509	8.84988	8.93764	3.73969	30.7075	35.2787		38	28	208		30	19	191
STC1	uc003xdw.1		21.5883	17.6513	168.569		67.4589	68.7103	389.659			3.12479	3.89265	2.31157		0.802743	0.59383	1.35181		1.22304	9.54994	0.128068		0.981787	5.67104	0.173123		24.079	19.0975	15.6301	19.6725	137.851	199.287		69.3332	65.5846	61.0006	76.42	260.43	518.888		350	467	3549		477	418	4267
SHC4	uc001zxb.1		1.20232	0.426192	4.05336		0.713507	0.194958	0.671411			0.593441	0.457442	0.165643		1.2973	0.362107	3.58265		2.82108	9.51064	0.296624		3.6598	3.44387	1.0627		1.70218	0.702459	0.362198	0.490185	3.5835	4.52321		0.995866	0.431148	0.116631	0.273285	0.839294	0.503527		53	29	221		13	3	24
JUNB	uc002mvc.2		58.6889	30.8926	276.197		37.7885	37.2533	332.123			0.643877	1.2059	1.20249		0.533939	0.99717	0.535455		1.89977	8.94055	0.21249		1.01436	8.91524	0.113779		63.713	53.6648	37.4546	24.3305	383.425	168.968		41.3874	34.1895	44.6932	29.8135	427.717	236.528		1337	1225	8225		377	328	6562
SPRY2	uc001vlj.2		43.8572	45.1272	385.064		25.5184	18.2211	160.645			0.581852	0.403772	0.41719		1.44104	1.03323	1.39469		0.971857	8.53285	0.113896		1.40048	8.8164	0.15885		47.2855	40.4289	49.1033	41.151	400.227	369.9		20.781	30.2557	14.3672	22.075	135.412	185.877		906	1589	10401		232	141	2432
IL11	uc002qks.1		41.0796	41.9863	342.863		16.088	24.0274	210.561			0.391629	0.572268	0.614126		0.684345	1.07314	0.637701		0.978406	8.16607	0.119814		0.669567	8.76337	0.0764053		27.6514	54.5079	42.3138	41.6588	430.692	255.033		17.8877	14.2882	23.7565	24.2983	228.369	192.753		494	910	5788		91	118	2191
DUSP1	uc003mbv.1		105.319	37.3648	298.321		95.2241	69.0493	369.055			0.904149	1.84798	1.23711		0.489263	0.669439	0.730856		2.81868	7.98401	0.35304		1.37907	5.3448	0.258021		78.5999	132.038	49.0439	25.6856	374.256	222.385		70.2203	120.228	89.0654	49.0333	477.493	260.618		2347	1564	9211		990	635	7579
MKRN3	uc001ywh.3		3.4316	0.841719	6.56275		0.888077	2.56444	3.29321			0.258794	3.04667	0.501804		0.0849434	0.164706	0.515728		4.07689	7.79684	0.52289		0.346305	1.28419	0.269669		2.84781	4.01539	0.722756	0.960682	6.56702	6.55848		1.10401	0.672143	1.89097	3.23791	3.19531	3.39111		110	46	287		13	32	85
CREB5	uc003szq.2		0.486905	0.646073	5.01338		3.39229	1.42702	13.0567			6.96704	2.20876	2.60437		3.15428	1.17911	2.67513		0.753637	7.75977	0.0971211		2.37718	9.14963	0.259812		0.464457	0.509353	0.900445	0.391701	5.22708	4.79968		3.30104	3.48354	2.17464	0.679401	14.2214	11.8921		16	39	220		50	19	354
DUSP5	uc001kzd.2		106.505	42.4011	316.498		45.2839	14.6841	220.502			0.425181	0.346315	0.696695		1.22773	2.01174	0.610284		2.51184	7.46437	0.336511		3.08387	15.0164	0.205367		56.2147	156.795	53.7644	31.0379	359.485	273.511		31.9269	58.6409	11.5553	17.813	242.857	198.148		2320	1791	9935		479	132	4295
DUSP10	uc001hmy.1		2.11333	1.76079	12.8141		3.72076	2.1188	14.1982			1.76062	1.20332	1.10802		1.46313	0.920797	1.58898		1.20021	7.27745	0.164922		1.75607	6.70106	0.262059		2.23143	1.99522	1.4561	2.06548	11.7442	13.8839		3.6264	3.81512	2.44632	1.79128	11.2341	17.1622		67	91	533		52	26	324
SGK223	uc003wsh.3		0.982066	0.518624	3.71492		0.639784	0.422306	2.04351			0.651467	0.814281	0.550082		0.800051	0.675543	1.18431		1.8936	7.16303	0.264357		1.51498	4.83893	0.313081		1.33615	0.627986	0.442525	0.594723	2.89303	4.53681		1.03867	0.240899	0.417066	0.427546	1.8363	2.25072		96	79	453		26	15	143
AKAP12	uc011eep.1		37.8472	34.6281	246.759		46.5453	51.2426	305.076			1.22982	1.4798	1.23633		0.831072	0.835472	0.994733		1.09296	7.12599	0.153377		0.908331	5.95357	0.152569		40.6614	35.033	31.9989	37.2573	220.519	273		46.2731	46.8175	58.6923	43.7929	260.574	349.579		4490	6799	38286		2426	2344	26664
INHBA	uc003thr.2		43.865	34.6947	245.269		79.1558	94.1869	379.717			1.80453	2.71473	1.54816		0.664719	0.570283	1.1656		1.26431	7.06935	0.178844		0.840412	4.03153	0.20846		49.6934	38.0365	27.8969	41.4926	190.459	300.079		85.3897	72.9219	95.727	92.6468	327.289	432.145		1242	1574	8991		974	1008	7869
RELB	uc002paj.1		9.12539	3.25656	22.7899		4.85989	1.64551	11.6314			0.532568	0.505289	0.510376		1.05399	1.01007	1.04348		2.80215	6.99814	0.400413		2.95343	7.0686	0.417824		8.69108	9.55969	2.75237	3.76076	15.1092	30.4707		5.82127	3.89851	0.894811	2.3962	8.4726	14.7903		340	202	1133		81	23	309
NUAK2	uc001hce.2		4.26142	2.67824	18.4554		5.65238	12.562	36.6717			1.32641	4.6904	1.98704		0.282792	0.423641	0.667528		1.59113	6.89088	0.230903		0.449959	2.91926	0.154134		4.29227	4.23057	2.5449	2.81157	26.2063	10.7045		6.21975	5.085	17.4433	7.6807	49.0835	24.26		175	185	1004		103	205	1347
CSRNP1	uc003cjg.2		17.449	12.9732	86.5957		10.1777	15.4178	80.4384			0.583282	1.18844	0.928896		0.490796	0.781608	0.62793		1.34501	6.67499	0.2015		0.660123	5.21722	0.126528		16.7176	18.1803	14.5847	11.3616	106.437	66.7538		10.4281	9.92725	14.7388	16.0969	93.1474	67.7294		666	867	4413		174	228	2597
PMEPA1	uc002xyq.2		8.21681	4.33508	28.2306		4.6487	4.22323	19.5424			0.565756	0.9742	0.692239		0.580738	0.710572	0.817283		1.89542	6.51214	0.29106		1.10075	4.62735	0.237878		10.7072	5.72646	3.22107	5.44908	20.4055	36.0557		7.38029	1.91712	3.88956	4.55691	11.0977	27.987		160	130	692		38	30	238
TRIB1	uc003yrx.2		13.4766	5.1203	33.3418		13.9877	7.92027	37.0204			1.03793	1.54684	1.11033		0.671	0.717808	0.934789		2.632	6.51168	0.404196		1.76607	4.67414	0.377838		15.0767	11.8765	5.76351	4.4771	37.6549	29.0286		15.8468	12.1287	8.15272	7.68782	44.5094	29.5315		332	215	1067		150	74	763
none	uc001kec.1		9.312	4.3275	27.851		0.271837	0	2.07481			0.0291921	0	0.0744968		#DIV/0!	#DIV/0!	0.391858		2.15182	6.43583	0.33435		#DIV/0!	#DIV/0!	0.131018		9.99538	8.62863	3.32196	5.33303	22.8174	32.8847		0.543675	0	0	0	2.17041	1.97922		79	59	309		1	0	14
ISG20	uc002bmv.1		4.53361	2.53997	16.2255		2.53395	3.01815	10.5115			0.558925	1.18826	0.647836		0.470371	0.545195	0.862757		1.78491	6.38809	0.279412		0.83957	3.48276	0.241065		3.84895	5.21826	2.58299	2.49694	11.9954	20.4556		2.76187	2.30603	4.57461	1.46168	6.30038	14.7226		51	50	248		13	14	81
NAB2	uc001smz.2		30.412	27.6385	174.646		18.6968	15.3377	122.463			0.614783	0.554942	0.701207		1.10783	1.26357	0.87675		1.10035	6.31895	0.174135		1.219	7.98442	0.152673		30.3489	30.4751	27.493	27.7839	194.145	155.147		22.7495	14.6441	16.5468	14.1287	124.331	120.595		1041	1607	7925		284	204	3337
ICAM1	uc002mnq.2		4.02066	1.05416	6.57439		5.7078	3.2576	8.88288			1.41962	3.09023	1.35113		0.459389	0.437227	1.05069		3.81408	6.23662	0.611563		1.75215	2.72682	0.642562		4.77742	3.2639	0.945296	1.16302	4.59817	8.55061		6.30084	5.11476	3.59739	2.91781	6.65523	11.1105		144	61	302		88	44	220
VDR	uc001rqn.2		2.69155	2.30667	14.2476		5.03961	6.00129	21.3665			1.87238	2.60171	1.49966		0.719672	0.576411	1.24854		1.16686	6.17672	0.188912		0.839756	3.56033	0.235865		2.9537	2.42941	2.4337	2.17963	11.5984	16.8969		6.72426	3.35497	7.95198	4.05059	16.7611	25.972		76	110	524		62	66	430
KBTBD8	uc003dmy.2		3.16253	2.77104	16.8594		1.71964	1.36826	8.31975			0.543755	0.493773	0.493478		1.10122	0.999404	1.10188		1.14128	6.08415	0.187583		1.25681	6.08052	0.206694		3.43967	2.88539	3.59593	1.94615	18.2922	15.4266		1.85672	1.58257	1.59011	1.14642	7.13426	9.50524		126	195	877		30	21	244
DACT1	uc001xdw.2		1.148	0.494236	2.93902		0.494825	0.321939	1.92074			0.431034	0.651388	0.653532		0.661716	1.00329	0.659545		2.32277	5.94659	0.390605		1.53701	5.96617	0.257622		1.59184	0.704151	0.435685	0.552787	1.89686	3.98117		0.66551	0.32414	0.438421	0.205457	1.49444	2.34704		67	45	213		12	7	76
C7orf61	uc003uuz.1		3.05695	3.16231	18.7083		0.849676	2.97355	3.19451			0.277949	0.940309	0.170753		0.295594	0.181593	1.62778		0.96668	5.91602	0.1634		0.285745	1.07431	0.265981		2.46111	3.65279	2.93815	3.38648	17.9116	19.505		0.690467	1.00889	5.09446	0.852649	2.6186	3.77041		39	70	327		5	16	31
C12orf34	uc001tpf.1		1.038	1.12669	6.63903		0	0.0955884	1.61296			0	0.0848398	0.242951		0	2.86364	0		0.921277	5.89249	0.156347		0	16.874	0		0.929378	1.14661	0.979722	1.27366	8.39024	4.88782		0	0	0	0.191177	1.11246	2.11346		30	55	259		0	1	33
HBEGF	uc003lfi.2		30.0398	40.9249	240.646		36.796	62.3121	273.991			1.22491	1.5226	1.13856		0.804487	0.747778	1.07584		0.734023	5.88018	0.12483		0.590512	4.39707	0.134297		22.8284	37.2512	47.8876	33.9621	304.872	176.42		25.978	47.6141	75.6602	48.964	320.263	227.718		384	956	4252		219	326	3079
NFKBIA	uc001wtf.3		43.3723	27.8085	161.818		46.0742	43.5391	195.78			1.0623	1.56568	1.20987		0.67849	0.772746	0.878024		1.55968	5.81904	0.268031		1.05823	4.49664	0.235337		47.3979	39.3467	25.3385	30.2784	165.738	157.899		50.8414	41.307	43.7604	43.3178	197.381	194.178		904	954	4399		420	345	3188
HIVEP3	uc001cha.3		0.968761	0.518009	2.99246		0.285206	0.296454	0.688198			0.294403	0.572295	0.229977		0.514426	0.401851	1.28014		1.87016	5.77686	0.323734		0.96206	2.32144	0.414425		0.993493	0.944029	0.389405	0.646613	2.19709	3.78784		0.374159	0.196254	0.273031	0.319877	0.459594	0.916802		154	133	627		20	18	75
TSLP	uc003kpb.2		5.90851	4.32823	23.8689		25.4545	12.7558	59.9597			4.30812	2.94711	2.51204		1.46181	0.852373	1.71499		1.36511	5.51471	0.24754		1.99553	4.70059	0.424528		7.28088	4.53614	5.51488	3.14158	18.6416	29.0962		30.6874	20.2217	10.4648	15.0467	35.311	84.6084		62	78	319		114	49	402
NEDD9	uc003mzv.2		9.86505	5.69083	31.3818		12.5269	7.71398	29.789			1.26983	1.35551	0.949244		0.936791	0.700285	1.33773		1.7335	5.51445	0.314356		1.62393	3.86169	0.420523		8.26001	11.4701	6.60566	4.776	30.6987	32.0649		10.7573	14.2966	7.91065	7.51731	26.0328	33.5451		524	544	2271		305	163	1224
ZNF697	uc001ehy.1		5.17605	2.65108	14.5153		4.44314	4.31823	15.1955			0.858403	1.62886	1.04686		0.526998	0.642697	0.819978		1.95243	5.47524	0.356593		1.02893	3.51892	0.292398		4.57739	5.77471	2.21388	3.08828	13.4528	15.5778		5.00835	3.87793	4.19612	4.44033	12.509	17.882		180	155	682		70	59	397
HIC1	uc010cjy.2		6.81777	3.48231	18.9981		1.69441	2.18291	8.92136			0.248528	0.626858	0.469593		0.396467	0.749122	0.529242		1.95783	5.4556	0.358866		0.776215	4.08691	0.189927		7.22803	6.40751	2.83035	4.13427	17.7748	20.2213		1.71663	1.67219	2.01044	2.35538	8.64236	9.20036		329	273	1202		36	40	333
CCRN4L	uc003ihl.2		4.92812	3.34394	17.6395		13.5668	21.3881	53.7724			2.75294	6.39608	3.04842		0.43041	0.476607	0.903071		1.47375	5.27506	0.27938		0.634316	2.51413	0.2523		4.16134	5.69489	3.48806	3.19982	20.6434	14.6355		10.9279	16.2057	15.9882	26.7879	56.7779	50.767		134	160	653		169	226	1214
PDGFB	uc003axf.2		5.57097	3.57454	18.6428		3.33324	4.11028	16.1553			0.598323	1.14988	0.866567		0.520337	0.753618	0.690452		1.55851	5.21545	0.298826		0.810952	3.93046	0.206325		6.94512	4.19682	4.35994	2.78914	19.9045	17.3812		3.23197	3.43451	4.95509	3.26546	14.6618	17.6487		90	98	383		23	25	191
TMEM158	uc011baf.1		122.851	45.6455	236.557		31.0019	7.03874	89.9025			0.252353	0.154205	0.380045		1.63648	2.46455	0.664008		2.69142	5.1825	0.519329		4.40446	12.7725	0.344839		98.8031	146.899	32.8884	58.4025	155.008	318.107		32.9167	29.0871	5.9478	8.12968	53.126	126.679		2301	1426	6066		267	52	1158
TIPARP	uc003fav.2		12.3895	9.98258	51.6619		23.3851	16.1858	81.5016			1.88749	1.62141	1.5776		1.16411	0.97298	1.19644		1.24111	5.17521	0.239818		1.44479	5.03538	0.286927		14.2863	10.4926	9.62836	10.3368	47.983	55.3408		22.6974	24.0728	12.8563	19.5153	70.6253	92.378		546	724	2939		447	264	2625
JAG1	uc002wnw.2		3.99924	3.3181	16.8865		4.69719	5.7777	21.0283			1.17452	1.74127	1.24527		0.674522	0.715155	0.943184		1.20528	5.08919	0.236831		0.812987	3.63956	0.223375		4.38186	3.61662	3.31931	3.31689	17.3389	16.434		4.89935	4.49504	7.68612	3.86928	21.6283	20.4283		325	451	1789		167	183	1345
GPR3	uc001bod.2		3.23389	2.5194	12.81		2.41211	2.0475	18.3719			0.745884	0.812693	1.43419		0.917793	1.76473	0.520075		1.2836	5.08454	0.252451		1.17808	8.97285	0.131294		3.19832	3.26947	3.48784	1.55096	15.7045	9.91539		1.91796	2.90626	0.67387	3.42112	19.4821	17.2617		69	98	363		23	16	318
ESM1	uc003jpk.2		19.178	11.398	57.9433		28.2196	18.7858	65.4509			1.47146	1.64816	1.12957		0.89279	0.685351	1.30268		1.68257	5.08362	0.330978		1.50218	3.48406	0.431157		19.0659	19.29	11.2583	11.5378	46.9166	68.97		34.5233	21.9159	15.5369	22.0347	64.8842	66.0175		225	227	901		147	84	606
SNAI2	uc003xqp.2		2.13085	1.77419	8.91155		5.21274	6.84167	19.1715			2.44632	3.85623	2.15131		0.634382	0.557879	1.13713		1.20103	5.0229	0.239111		0.761911	2.80217	0.2719		2.8675	1.39419	1.38022	2.16815	7.75093	10.0722		6.06135	4.36414	7.50002	6.18333	10.5207	27.8224		39	50	204		40	46	216
CDKN2B	uc003zpo.2		18.7116	5.34287	26.8068		17.4245	10.6251	24.1814			0.931215	1.98866	0.90206		0.468263	0.453603	1.03232		3.50216	5.0173	0.698017		1.63993	2.27586	0.720577		19.2238	18.1994	5.5904	5.09535	25.6393	27.9743		24.1541	10.6949	13.1155	8.13481	25.7136	22.6491		117	57	221		48	26	122
FOXC2	uc002fjq.2		24.1126	12.3701	61.9707		19.3289	23.2691	73.1766			0.80161	1.88108	1.18083		0.426142	0.627737	0.678855		1.94928	5.00973	0.389098		0.830669	3.1448	0.264141		16.5905	31.6348	13.0491	11.691	66.3436	57.5977		19.2895	19.3683	25.6495	20.8887	64.9219	81.4312		701	652	2521		264	278	1699
KLF5	uc001vje.2		3.09871	2.73706	13.6295		5.73048	3.35675	19.3073			1.84931	1.22641	1.41659		1.50791	1.15507	1.30547		1.13213	4.9796	0.227354		1.70715	5.7518	0.296803		3.84862	2.3488	2.90658	2.56753	11.2316	16.0273		4.8991	6.56186	2.74329	3.9702	17.2964	21.3183		96	140	537		76	38	436
EID2B	uc002olz.1		9.07808	4.97231	24.4442		5.04209	5.60797	17.5511			0.555413	1.12784	0.718006		0.492457	0.636619	0.77355		1.82573	4.91607	0.37138		0.899093	3.12967	0.287281		8.02263	10.1335	5.1521	4.79252	20.1676	28.7208		4.00916	6.07501	5.16489	6.05105	12.804	22.2981		91	87	331		23	22	127
PPP1R3B	uc003wsn.3		4.42219	2.56528	12.4728		12.1849	7.84479	26.549			2.75541	3.05807	2.12855		0.90103	0.696045	1.2945		1.72386	4.86216	0.354547		1.55325	3.38428	0.458961		5.57127	3.2731	1.99819	3.13236	10.141	14.8045		10.1466	14.2232	6.52132	9.16826	21.34	31.758		85	77	304		100	55	357
MIR22HG	uc002ftg.2		40.8482	14.4471	70.0117		17.9616	12.8642	20.7746			0.439716	0.890432	0.29673		0.493823	0.333243	1.48187		2.82743	4.84606	0.583448		1.39625	1.61492	0.864596		36.5737	45.1226	18.6127	10.2815	63.0833	76.9401		12.1847	23.7385	15.6972	10.0312	15.6737	25.8754		135	87	312		27	17	50
DUSP6	uc001tay.2		85.8673	36.704	175.608		72.8845	26.6836	138.157			0.848803	0.726994	0.786738		1.16755	1.08218	1.07889		2.33946	4.78443	0.488972		2.73144	5.17762	0.527547		75.3599	96.3748	45.727	27.6809	194.172	157.044		63.4366	82.3323	25.7322	27.635	159.331	116.984		2071	1606	5732		800	253	2853
GEM	uc003ygi.2		10.6046	9.99139	47.5211		14.8796	23.4659	88.5881			1.40312	2.34861	1.86419		0.597426	0.793739	0.752673		1.06138	4.7562	0.223156		0.634094	3.77518	0.167964		13.3999	7.8094	8.83264	11.1501	53.9749	41.0673		20.714	9.04519	26.3506	20.5812	111.302	65.8739		212	318	1205		126	175	1475
KDM6B	uc002giw.1		5.80767	3.39313	15.6795		1.15919	1.39956	7.45485			0.199596	0.412469	0.475451		0.483906	1.15269	0.419804		1.7116	4.62096	0.370399		0.828252	5.32655	0.155495		6.27566	5.33969	3.22746	3.55881	18.3247	13.0344		1.19472	1.12366	1.4764	1.32272	8.53569	6.37401		651	632	2298		57	60	689
UFSP1	uc003uxc.3		6.18037	4.08266	18.8609		2.98703	3.7538	7.21499			0.483309	0.919452	0.382538		0.525649	0.41605	1.26343		1.51381	4.61975	0.327683		0.795734	1.92205	0.414003		4.57172	7.78903	3.98844	4.17687	12.9187	24.8031		1.52309	4.45097	3.74592	3.76168	7.49908	6.93091		53	62	224		12	13	52
FILIP1L	uc003dtm.2		7.05266	3.66513	16.9152		13.1107	4.58442	21.8118			1.85898	1.25082	1.28948		1.48621	1.0309	1.44165		1.92426	4.61518	0.416941		2.85985	4.75781	0.601085		9.86692	4.2384	4.13721	3.19305	16.2086	17.6219		16.4513	9.77014	5.54376	3.62508	17.4077	26.2159		561	475	1669		433	134	1184
F3	uc001dqr.2		185.533	117.715	540.963		288.632	295.527	1000.29			1.55569	2.51052	1.84909		0.619669	0.736537	0.841329		1.57611	4.59552	0.342967		0.976668	3.38477	0.288548		169.635	201.431	114.495	120.936	383.886	698.041		231.326	345.937	260.739	330.315	665.46	1335.12		3478	3787	13622		2449	2150	13087
ZNF469	uc002fku.2		0.617515	0.500874	2.29385		0.0957611	0.0573047	0.478111			0.155075	0.11441	0.208432		1.35544	1.8218	0.744009		1.23287	4.57969	0.269205		1.67108	8.3433	0.200291		0.647825	0.587205	0.672826	0.328922	2.56761	2.02009		0.105711	0.0858115	0.0928527	0.0217568	0.443109	0.513112		161	234	786		11	6	95
HIVEP1	uc003nac.2		3.22349	3.22145	14.6245		3.09529	2.14238	13.2924			0.96023	0.665035	0.908918		1.44388	1.36672	1.05645		1.00063	4.53972	0.220418		1.44479	6.20453	0.232861		3.88787	2.5591	3.56685	2.87604	13.714	15.5349		3.46252	2.72806	2.14684	2.13791	10.7126	15.8723		597	999	3466		246	148	1739
CD274	uc003zje.2		17.6993	12.4334	56.3286		41.5857	32.2142	99.2027			2.34957	2.59094	1.76114		0.906839	0.679732	1.33411		1.42353	4.53043	0.314215		1.29091	3.07947	0.419199		14.0478	21.3508	15.1736	9.69323	52.8656	59.7916		29.1747	53.9967	28.7012	35.7272	94.6305	103.775		320	412	1398		348	231	1444
CCDC19	uc001fui.2		1.21142	1.07754	4.82586		1.43563	1.62733	3.6808			1.18508	1.51022	0.762726		0.784706	0.505042	1.55374		1.12424	4.47858	0.251027		0.882199	2.26187	0.390031		1.28344	1.1394	0.912341	1.24274	5.69387	3.95784		1.26691	1.60434	2.00306	1.25159	4.24842	3.11319		44	64	230		23	23	111
EDN1	uc003nae.3		3.35061	3.89204	16.952		6.14131	11.6983	20.9955			1.83289	3.00571	1.23853		0.609805	0.412059	1.4799		0.860887	4.35554	0.197653		0.524973	1.79474	0.292506		3.14908	3.55214	5.12831	2.65578	22.1887	11.7153		7.05015	5.23247	13.4468	9.94987	28.547	13.4439		45	95	305		37	62	257
MDM2	uc001sui.2		37.4621	17.5925	75.7645		113.572	17.8293	148.871			3.03166	1.01346	1.96491		2.9914	1.93882	1.5429		2.12943	4.30663	0.494454		6.36998	8.34977	0.762892		44.3808	30.5433	18.253	16.932	58.6333	92.8957		105.612	121.533	15.1394	20.5192	76.284	221.457		1250	974	3245		1636	220	3085
GREM1	uc001zhe.1		235.33	160.994	693.067		359.092	341.643	832.208			1.52591	2.12208	1.20076		0.719062	0.56584	1.27079		1.46173	4.30493	0.339548		1.05107	2.4359	0.431493		213.431	257.229	157.001	164.988	488.178	897.956		343.125	375.059	313.751	369.535	535.45	1128.97		2669	3139	10572		1842	1510	6531
KLF6	uc001iha.2		52.429	22.8489	97.4884		107.864	75.2903	191.993			2.05733	3.29514	1.96939		0.624354	0.597666	1.04466		2.2946	4.26666	0.537797		1.43264	2.55004	0.561813		52.3739	52.4841	23.7707	21.9271	107.579	87.3976		107.434	108.294	69.6251	80.9554	239.022	144.964		958	715	2361		877	528	3041
ADRB2	uc003lpr.1		21.904	8.71266	37.1595		19.253	11.8659	23.2029			0.878969	1.36192	0.624414		0.645391	0.458481	1.40767		2.51404	4.265	0.58946		1.62254	1.95542	0.829765		21.532	22.276	8.07714	9.34818	38.9391	35.3798		17.9974	20.5085	11.9905	11.7414	22.2999	24.1059		586	392	1321		230	123	485
SGK1	uc003qeo.3		32.4229	31.5702	132.288		42.3479	37.5112	155.23			1.30611	1.18818	1.17342		1.09925	0.987576	1.11308		1.02701	4.19029	0.245093		1.12894	4.13823	0.272808		29.9112	34.9346	35.5182	27.6221	134.577	129.999		36.9371	47.7587	35.1519	39.8705	160.876	149.583		1097	1882	6009		647	494	4270
MAB21L1	uc001uvc.2		9.02078	6.44046	26.5999		9.38784	7.05597	24.8019			1.04069	1.09557	0.932404		0.949908	0.851068	1.11614		1.40064	4.13013	0.339128		1.33048	3.51502	0.378513		12.1321	5.90943	4.44754	8.43338	24.7386	28.4613		9.99446	8.78122	6.60992	7.50202	25.3476	24.2562		222	240	819		97	63	460
MAB21L2	uc003ilw.2		7.68036	4.98001	20.5468		5.13993	3.89528	14.313			0.669229	0.782184	0.696604		0.855591	0.890588	0.960703		1.54224	4.12586	0.373798		1.31953	3.67445	0.359109		10.0733	5.28738	4.87518	5.08483	23.3786	17.715		6.27103	4.00882	5.37056	2.42001	17.2113	11.4147		188	196	633		53	36	284
SPHK1	uc002jrj.2		66.0539	60.9687	251.471		16.7618	27.5736	68.9788			0.253759	0.452258	0.274301		0.561094	0.606515	0.925112		1.08341	4.12459	0.26267		0.607893	2.50163	0.242999		57.0052	75.1025	49.4238	72.5135	176.441	326.501		18.3033	15.2203	26.6643	28.4829	53.5838	84.3738		1975	3062	10190		228	325	1525
BIRC3	uc001pgx.2		1.63003	1.76463	7.23648		0.648863	0.147773	0.868423			0.398067	0.0837413	0.120006		4.75353	1.43306	3.31705		0.923725	4.10084	0.225252		4.39095	5.87675	0.747174		1.93063	1.32944	1.7496	1.77967	7.55306	6.9199		0.598325	0.699401	0	0.295545	0.429944	1.3069		64	114	365		11	2	21
MAFF	uc003avd.2		21.7215	13.2504	53.7751		18.19	19.2723	61.1477			0.83742	1.45447	1.1371		0.575758	0.781799	0.736452		1.63931	4.05837	0.403932		0.943843	3.17283	0.297476		15.839	27.604	15.9639	10.5369	58.0543	49.4959		14.1589	22.221	18.7933	19.7512	61.4437	60.8516		360	406	1238		141	129	842
PHLDA1	uc001sxu.2		164.418	113.674	460.503		178.768	166.658	556.282			1.08728	1.46611	1.20799		0.741607	0.823941	0.900073		1.4464	4.05109	0.35704		1.07266	3.33786	0.321362		153.085	175.751	101.588	125.76	484.198	436.808		191.192	166.344	169.794	163.523	561.68	550.885		4131	4816	15512		2020	1638	11230
ZFP36L1	uc001xkh.1		111.32	54.8811	216.969		210.735	218.027	584.694			1.89305	3.97272	2.69483		0.476514	0.678333	0.702477		2.02838	3.95344	0.513068		0.966553	2.68175	0.360419		113.608	109.032	58.5266	51.2357	223.537	210.402		221.519	199.95	224.264	211.79	579.929	589.459		2442	2064	6284		2048	1844	10079
TGFA	uc002sgs.3		13.3249	4.13381	16.291		24.7945	13.544	35.1937			1.86076	3.2764	2.16032		0.567928	0.659359	0.861334		3.22341	3.94091	0.817934		1.83066	2.59848	0.704514		11.9439	14.706	4.01146	4.25615	8.88988	23.6921		26.0046	23.5843	9.92427	17.1637	18.9727	51.4147		133	71	219		112	52	232
C1orf63	uc001bjw.2		60.0854	23.0961	90.5852		17.253	19.9532	8.45726			0.287142	0.863921	0.0933625		0.33237	0.108068	3.07556		2.60154	3.9221	0.663302		0.864674	0.423855	2.04002		66.408	53.7628	26.4211	19.7711	82.1104	99.0601		15.5598	18.9462	15.8881	24.0183	11.1616	5.75298		1146	755	2248		144	142	141
MAFF	uc011anr.1		29.5743	18.4203	72.1125		24.8662	27.0895	89.468			0.840802	1.47063	1.24067		0.571729	0.843632	0.677699		1.60553	3.91483	0.410114		0.917925	3.30268	0.277933		21.9897	37.159	22.2595	14.5812	78.3577	65.8674		18.7902	30.9421	28.7654	25.4137	91.8012	87.1348		288	331	973		113	107	728
BCL6	uc003frq.1		12.4308	9.8655	38.5966		16.0421	11.8056	42.957			1.29051	1.19665	1.11298		1.07844	0.930077	1.15952		1.26003	3.91227	0.32207		1.35886	3.63871	0.373445		14.5816	10.28	10.4611	9.26989	41.658	35.5351		18.2481	13.8362	12.8921	10.719	42.0157	43.8984		591	783	2362		329	212	1556
PDE4DIP	uc001elw.3		7.30476	4.08876	15.9763		3.08993	2.90232	3.82478			0.423002	0.709828	0.239404		0.595922	0.33727	1.7669		1.78655	3.90736	0.457226		1.06464	1.31784	0.807871		8.15204	6.45749	3.9289	4.24863	13.1297	18.8228		3.3262	2.85366	3.50595	2.29868	3.98357	3.66599		1112	1030	3158		205	170	459
CTGF	uc003qcz.2		250.077	106.619	416.043		443.299	349.12	940.384			1.77265	3.27445	2.2603		0.541358	0.690285	0.784254		2.34551	3.90214	0.601083		1.26976	2.69359	0.471402		203.947	296.206	125.484	87.7546	431.641	400.445		383.824	502.773	340.575	357.664	888.603	992.166		5471	4226	12450		4462	3038	16441
FZD8	uc001iyz.1		5.17596	2.6269	10.1719		3.89291	2.51635	10.4537			0.752114	0.957918	1.0277		0.785155	1.07285	0.731841		1.97037	3.87223	0.508846		1.54704	4.15431	0.372395		4.36199	5.98993	3.11056	2.14324	8.75278	11.5911		4.04373	3.74209	3.4098	1.6229	10.6947	10.2127		227	208	607		78	45	376
IRAK2	uc003bve.1		7.04347	4.51542	17.3336		12.2458	11.1047	25.4032			1.73861	2.45928	1.46555		0.706957	0.595927	1.18632		1.55987	3.83875	0.406348		1.10276	2.28762	0.482058		8.24485	5.8421	4.08939	4.94144	18.5783	16.0889		14.2778	10.2138	11.0519	11.1574	25.4267	25.3797		296	308	938		222	175	821
ZMAT3	uc003fjg.2		15.526	5.01676	19.2478		50.8022	12.4442	33.784			3.27208	2.48053	1.75521		1.3191	0.707596	1.86421		3.09482	3.8367	0.806635		4.08239	2.71483	1.50373		20.597	10.455	5.32419	4.70934	17.7379	20.7577		59.7754	41.829	7.71498	17.1735	24.9344	42.6337		306	161	476		421	87	448
SOX9	uc002jiw.2		23.7176	12.8461	49.1323		48.8071	60.6078	144.144			2.05784	4.71797	2.93378		0.436171	0.621832	0.701429		1.84628	3.82468	0.482729		0.805294	2.3783	0.3386		22.6083	24.8269	11.6951	13.9972	54.3025	43.9622		57.5625	40.0516	75.169	46.0465	160.8	127.487		756	690	2092		696	766	3829
G0S2	uc001hhi.3		1394.86	907.994	3440.89		1092.42	1186.49	2375.85			0.783179	1.30671	0.690476		0.599351	0.528407	1.13426		1.5362	3.78955	0.405377		0.920722	2.00243	0.459803		973.493	1816.23	873.135	942.853	3282.17	3599.61		882.659	1302.19	1134.44	1238.54	2363.13	2388.58		8468	9807	29169		3118	2921	12003
NR4A1	uc009zmc.2		17.6872	11.8892	44.4691		4.23931	1.69306	21.1311			0.239682	0.142403	0.475187		1.68312	3.33691	0.504394		1.48767	3.74029	0.397743		2.50393	12.481	0.200619		15.0118	20.3627	13.0413	10.7372	47.3641	41.574		3.54518	4.93343	2.13529	1.25083	22.4422	19.82		155	185	530		17	6	154
SPOCD1	uc001bts.1		7.6702	5.79481	21.6367		3.71817	4.37984	7.10708			0.484755	0.755821	0.328473		0.641362	0.434591	1.47578		1.32363	3.73381	0.3545		0.848928	1.62268	0.523164		7.79333	7.54708	4.98098	6.60864	17.311	25.9624		3.82325	3.61309	4.39074	4.36894	6.42405	7.79011		614	766	2287		132	135	432
NAB1	uc002usb.2		6.74195	5.65576	21.1132		2.20822	0.552643	7.62862			0.327534	0.0977134	0.36132		3.35198	3.69776	0.90649		1.19205	3.73304	0.319325		3.99573	13.8039	0.289465		6.57481	6.9091	6.1328	5.17871	23.4365	18.7898		2.64504	1.77139	0.696996	0.408291	5.47764	9.7796		185	269	771		27	6	148
HLX	uc001hmv.3		2.81375	2.22808	8.26973		3.26364	3.25747	6.9035			1.15989	1.46201	0.834792		0.793355	0.570991	1.38943		1.26286	3.71159	0.340247		1.00189	2.11929	0.472751		2.36654	3.26096	1.68922	2.76694	6.96364	9.57582		4.01379	2.51349	2.26644	4.24849	7.15333	6.65367		87	115	348		46	39	176
TRIM13	uc001vdp.1		13.4608	15.3406	56.2505		15.2277	10.1693	31.279			1.13126	0.6629	0.556065		1.70654	0.838837	2.03441		0.877459	3.66677	0.239301		1.49742	3.07582	0.486835		16.9347	9.9869	18.4629	12.2184	55.238	57.263		14.0725	16.3829	8.6827	11.6559	27.8839	34.6741		373	718	1978		180	103	629
SERTAD1	uc002ont.3		34.3028	38.9153	142.125		23.8166	31.7575	111.939			0.694305	0.816066	0.787605		0.850795	0.965124	0.881539		0.881473	3.65217	0.241356		0.749953	3.5248	0.212765		29.0602	39.5454	42.7785	35.0522	156.845	127.406		21.3144	26.3188	33.8576	29.6573	108.579	115.298		507	1022	2858		161	187	1328
RND3	uc002txg.2		89.6767	82.411	299.828		179.105	105.298	376.227			1.99723	1.27772	1.25481		1.56311	0.982066	1.59166		1.08817	3.63821	0.299094		1.70093	3.57296	0.476055		82.5086	96.8448	109.651	55.1714	263.646	336.01		136.933	221.277	111.002	99.5951	300.426	452.027		1389	2333	6235		1255	641	4306
GCH1	uc001xbi.1		3.36729	4.32884	15.748		3.05415	3.56244	13.4335			0.907005	0.822956	0.853025		1.10213	1.03654	1.06328		0.777875	3.63794	0.213823		0.85732	3.77087	0.227354		3.29139	3.4432	5.43416	3.22351	18.1417	13.3544		1.69787	4.41043	3.28097	3.84391	13.2172	13.6497		54	124	336		22	22	170
FGF5	uc003hmd.2		60.3395	48.1171	173.354		81.2521	33.8122	127.321			1.34658	0.702705	0.734455		1.91628	1.04518	1.83344		1.25401	3.60275	0.348071		2.40304	3.76553	0.638169		55.5702	65.1088	47.6177	48.6165	176.094	170.614		69.5738	92.9305	26.9445	40.6798	114.57	140.071		1029	1411	3970		626	222	1673
PER1	uc002gkd.2		4.57285	2.30091	8.27113		1.77987	2.19694	6.97406			0.389226	0.954811	0.843182		0.407647	0.883087	0.461616		1.98741	3.59471	0.552869		0.81016	3.17445	0.255213		4.33791	4.80779	2.78114	1.82069	10.6268	5.91548		1.93589	1.62386	1.87046	2.52341	8.22203	5.7261		384	344	929		67	71	500
DIO2	uc010tvq.1		1.75332	3.39874	12.0126		2.32137	5.11237	5.64163			1.32398	1.5042	0.469641		0.880192	0.31222	2.81914		0.515875	3.53444	0.145957		0.454069	1.10352	0.411472		2.54176	0.964887	3.58207	3.2154	8.35201	15.6733		2.86609	1.77665	6.04194	4.1828	7.48914	3.79413		33	102	278		18	35	88
SESN1	uc003psu.2		16.0938	11.2516	39.6224		14.1701	3.85951	17.3132			0.880472	0.343018	0.436955		2.56684	1.27385	2.01502		1.43035	3.52149	0.406179		3.67149	4.48585	0.818459		21.866	10.3216	13.2428	9.26044	28.9718	50.273		17.3567	10.9836	3.33844	4.38058	10.8739	23.7525		614	710	1886		226	53	421
PLAU	uc001jwa.2		19.0512	10.2256	35.5966		30.7835	16.854	73.9039			1.61583	1.64821	2.07615		0.980352	1.25964	0.778283		1.86309	3.48113	0.535197		1.82648	4.38495	0.416535		21.9442	16.1582	7.44509	13.0061	42.145	29.0483		36.879	24.688	12.8432	20.8648	83.3411	64.4667		548	463	1323		383	179	1721
GADD45A	uc001ddz.1		193.841	104.075	361.826		236.722	133.226	330.902			1.22121	1.2801	0.914534		0.953999	0.714424	1.33534		1.86251	3.47659	0.535731		1.77684	2.48376	0.715383		136.133	251.549	126.605	81.5449	335.518	388.134		162.785	310.659	126.232	140.221	316.25	345.554		1890	1889	4922		1086	526	2642
NR4A1	uc001rzt.2		18.4922	11.8262	41.0225		3.1942	0.943405	19.1383			0.172732	0.0797724	0.466532		2.16531	5.84829	0.370247		1.56366	3.46878	0.450781		3.38582	20.2865	0.1669		14.183	22.8014	13.517	10.1354	45.5699	36.4752		3.06176	3.32663	0.868867	1.01794	21.343	16.9336		687	798	2103		55	14	612
BCL3	uc010xxe.1		10.8335	7.72131	26.7773		7.31606	5.99955	26.8763			0.675316	0.777012	1.0037		0.869118	1.29174	0.672828		1.40307	3.46798	0.404579		1.21943	4.47972	0.272212		12.7797	8.88736	7.2983	8.14432	31.0173	22.5373		8.47671	6.15541	4.38617	7.61293	28.364	25.3886		330	384	1049		96	67	642
ANKRD42	uc001ozz.1		5.12817	3.31546	11.4701		6.82171	5.5842	10.9359			1.33024	1.68429	0.953426		0.789793	0.56607	1.39522		1.54674	3.45959	0.447089		1.22161	1.95837	0.623789		6.15531	4.10104	3.26527	3.36566	11.7363	11.2039		4.68724	8.95617	6.27068	4.89772	11.3711	10.5007		134	142	384		77	55	222
ETS1	uc001qej.2		47.4159	41.8985	144.923		84.733	51.8352	256.959			1.78702	1.23716	1.77307		1.44445	1.43317	1.00787		1.13168	3.45891	0.327179		1.63466	4.95723	0.329753		43.2496	51.5822	39.7806	44.0164	137.907	151.94		72.6579	96.808	52.8325	50.8378	220.225	293.693		1473	2225	6054		1191	632	6053
LONRF3	uc004eqw.2		2.69075	2.31717	7.91596		2.80458	1.71082	5.22409			1.0423	0.738321	0.659944		1.41172	0.893844	1.57938		1.16122	3.41622	0.339915		1.63932	3.05356	0.536855		2.37389	3.00761	2.08103	2.55331	7.93911	7.89281		2.75086	2.85829	1.83636	1.58527	4.35609	6.09208		131	192	521		62	33	192
ZC3H12C	uc009yxw.2		10.6025	8.92579	30.4628		9.36471	4.08505	34.1556			0.883257	0.457668	1.12122		1.92991	2.44986	0.787761		1.18785	3.41289	0.348047		2.29244	8.36113	0.274178		11.618	9.587	8.75162	9.09997	24.3709	36.5547		8.98211	9.74732	3.98632	4.18378	24.2825	44.0288		623	874	2332		241	91	1386
ZC3H12A	uc001cbb.3		12.7441	9.15655	31.1657		2.3557	4.75704	7.41549			0.184847	0.519523	0.237937		0.355801	0.457992	0.776871		1.3918	3.40365	0.408913		0.495203	1.55884	0.317673		12.7559	12.7322	10.4019	7.91121	38.6467	23.6848		1.75245	2.95894	6.77291	2.74117	9.51454	5.31643		497	622	1611		41	74	254
MYC	uc003ysi.2		102.531	52.9858	180.325		105.912	79.7237	180.533			1.03297	1.50463	1.00116		0.686528	0.665386	1.03177		1.93507	3.40327	0.568593		1.32848	2.26449	0.58666		89.0956	115.967	62.014	43.9575	191.4	169.249		96.9954	114.828	80.5503	78.8971	164.52	196.546		2952	2735	7036		1389	907	4060
FLJ10038	uc001zyg.2		19.4467	6.94892	23.5789		5.53604	5.86171	11.5551			0.284677	0.843542	0.490062		0.337478	0.580957	0.5809		2.79852	3.39318	0.82475		0.944441	1.97129	0.479098		14.385	24.5084	5.81007	8.08778	16.3651	30.7927		6.92242	4.14966	4.49016	7.23327	11.4792	11.6311		159	98	267		21	19	78
PLK3	uc001cmn.2		41.2759	22.3536	75.7336		14.2597	11.3819	20.5308			0.345474	0.509175	0.271092		0.678497	0.532415	1.27438		1.8465	3.38798	0.545014		1.25284	1.80381	0.694553		38.0905	44.4612	25.2144	19.4927	72.766	78.7012		13.7015	14.818	13.3047	9.45907	19.1657	21.8959		1720	1642	4236		268	188	668
TSPYL4	uc003pwn.2		35.4303	20.2154	68.308		34.4973	32.7404	54.5162			0.973667	1.61958	0.798094		0.601185	0.492778	1.21999		1.75264	3.37901	0.518684		1.05366	1.6651	0.632789		32.7172	38.1433	20.1393	20.2915	58.6412	77.9748		35.1171	33.8774	35.9419	29.5389	54.9929	54.0395		939	922	2429		412	342	1162
SERPINE1	uc003uxt.2		1542.52	1442.66	4868.28		2289.57	1635.32	5819.07			1.4843	1.13354	1.1953		1.30944	1.05448	1.24178		1.06922	3.37453	0.316851		1.40008	3.55838	0.39346		1226.93	1858.12	1847.54	1037.77	5328.3	4408.27		1867.23	2711.91	1686.47	1584.16	5859.8	5778.33		38833	67253	168264		26631	16506	120395
ENTPD7	uc001kqa.3		8.56989	8.01379	26.9522		9.34687	2.27775	15.98			1.09066	0.284229	0.5929		3.83727	2.086	1.83954		1.06939	3.36323	0.317966		4.10356	7.01569	0.584911		10.7871	6.35267	8.79355	7.23403	28.6934	25.211		9.5834	9.11034	1.70383	2.85167	15.6719	16.288		353	547	1409		164	34	495
PLAUR	uc002oxf.1		135.686	121.167	406.54		210.636	159.19	569.764			1.55237	1.31381	1.40149		1.18159	1.06674	1.10766		1.11983	3.3552	0.333758		1.32317	3.57914	0.36969		121.264	150.108	115.96	126.374	387.41	425.671		194.758	226.514	145.777	172.603	542.068	597.46		2892	4435	11689		2036	1325	9598
VAMP1	uc001qok.2		14.2924	9.55515	31.9862		15.4411	14.1205	23.7086			1.08037	1.47779	0.741212		0.73107	0.501567	1.45757		1.49578	3.34754	0.446831		1.09352	1.67902	0.651289		16.1915	12.3934	9.55169	9.5586	27.5031	36.4694		9.86381	21.0185	8.44744	19.7936	15.9971	31.4201		108	120	313		51	39	121
SEMA7A	uc002axv.2		118.466	77.08	257.148		106.702	104.929	230.059			0.9007	1.3613	0.894656		0.661648	0.657208	1.00676		1.53692	3.33612	0.460692		1.0169	2.19252	0.463804		82.2747	154.657	76.7915	77.3686	271.387	242.909		78.9205	134.484	108.781	101.077	255.975	204.143		4888	5698	14829		2073	1768	8269
ZNF35	uc003cnq.2		4.1688	3.87628	12.8911		2.76109	2.88127	4.23987			0.662322	0.743308	0.328899		0.891046	0.44248	2.01375		1.07547	3.32564	0.323386		0.95829	1.47153	0.65122		3.30608	5.03152	3.32684	4.42571	10.9542	14.828		2.7973	2.72488	2.65362	3.10891	2.62427	5.85547		131	209	556		40	36	93
ARAP2	uc003gsq.1		0.585792	0.724317	2.40705		0.560867	0.275551	1.34177			0.957451	0.380428	0.557433		2.51677	1.46528	1.71761		0.808751	3.32319	0.243365		2.03544	4.8694	0.418006		0.76285	0.408733	0.869617	0.579017	1.84098	2.97311		0.487962	0.633772	0.300027	0.251074	1.05517	1.62837		69	143	357		28	12	109
ST3GAL1	uc003yuk.2		6.91549	5.07157	16.818		4.13636	3.0876	11.6216			0.598129	0.608806	0.691021		0.982462	1.13504	0.865573		1.36358	3.31613	0.411196		1.33967	3.76395	0.35592		6.38464	7.44635	4.49273	5.65041	15.2039	18.4321		3.3613	4.91141	3.32151	2.85369	9.47693	13.7662		148	183	483		40	26	185
SLC35E4	uc003ais.1		9.13348	4.96268	16.4322		4.84482	4.18929	10.6597			0.530446	0.844159	0.64871		0.628372	0.768469	0.817693		1.84043	3.31116	0.555828		1.15648	2.54452	0.454497		5.94943	12.3175	4.33627	5.58908	15.5874	17.277		4.21506	5.47458	3.17346	5.20512	10.1763	11.1432		195	187	494		49	36	188
TTC32	uc002rdg.2		8.91893	7.41429	24.463		13.3863	13.3808	17.682			1.50089	1.80473	0.722807		0.83164	0.400506	2.07647		1.20294	3.29943	0.364589		1.00041	1.32144	0.757059		11.7919	6.04599	7.89742	6.93116	23.4468	25.4791		12.857	13.9157	8.53259	18.229	16.7286	18.6354		90	122	310		57	48	131
NFKBIZ	uc003dvp.2		8.15377	3.58014	11.7035		3.30926	2.01527	5.91746			0.405856	0.562903	0.505616		0.721006	0.898229	0.802697		2.2775	3.269	0.696695		1.64209	2.93631	0.559235		8.15033	8.1572	3.99965	3.16063	9.80634	13.6006		3.87903	2.73948	1.63546	2.39508	5.30378	6.53115		383	292	728		69	36	211
ARL4C	uc002vvn.2		85.6476	44.1335	144.013		56.191	36.1675	110.614			0.656072	0.819502	0.768086		0.800573	0.937259	0.854164		1.94065	3.26312	0.594721		1.55363	3.05839	0.507989		95.6865	75.6087	37.9927	50.2744	116.54	171.486		66.8194	45.5626	37.9541	34.381	81.3588	139.87		1072	897	2340		306	172	963
NLRP3	uc001icr.2		4.34145	2.45507	7.87828		2.54876	1.92406	4.29227			0.587077	0.783708	0.544823		0.749101	0.695186	1.07756		1.76836	3.20899	0.551066		1.32468	2.23084	0.593804		3.64702	5.03588	2.42835	2.48179	6.86736	8.88919		2.68142	2.4161	1.6958	2.15232	3.39869	5.18584		287	283	709		77	50	212
ZNF416	uc002qpf.2		3.78104	2.01181	6.44691		3.73287	3.3846	3.52462			0.987262	1.68237	0.546715		0.586828	0.324967	1.80581		1.87942	3.20454	0.586488		1.1029	1.04137	1.05908		3.37138	4.1907	2.11564	1.90798	5.89969	6.99413		3.66515	3.8006	2.24316	4.52605	3.06793	3.98132		143	133	329		64	49	102
FOSL2	uc002rma.2		72.7183	43.4894	139.073		95.8022	77.2099	223.832			1.31744	1.77537	1.60946		0.742066	0.906549	0.818562		1.67209	3.19785	0.52288		1.2408	2.89901	0.428009		65.5629	79.8737	42.28	44.6989	154.82	123.325		102.814	88.7904	85.6033	68.8165	237.127	210.538		1508	1551	3887		898	634	3821
RGS4	uc001gcl.3		237.734	272.272	868.871		658.589	750.883	1304.31			2.77028	2.75784	1.50116		1.00451	0.544323	1.84543		0.87315	3.19119	0.273612		0.877086	1.73704	0.504932		265.803	209.665	287.605	256.938	1069.26	668.488		629.818	687.36	743.024	758.742	1578.98	1029.65		4736	9131	22494		5725	5656	21806
IRGQ	uc010eiv.2		7.49562	4.27851	13.6467		11.601	23.031	45.6506			1.54771	5.38294	3.34518		0.287521	0.621441	0.462668		1.75192	3.18959	0.549263		0.503715	1.98214	0.254127		6.4661	8.52514	4.59105	3.96597	13.9789	13.3145		11.9741	11.228	27.1295	18.9324	44.4511	46.8501		298	300	736		210	367	1455
CDC42EP2	uc001odl.2		25.6219	12.5896	39.5339		25.6762	19.6076	47.3918			1.00212	1.55745	1.19876		0.643437	0.769698	0.83596		2.03517	3.14021	0.648099		1.3095	2.41701	0.541785		20.4457	30.798	14.255	10.9241	41.2726	37.7951		22.3386	29.0137	17.481	21.7342	45.8052	48.9784		333	295	705		154	101	498
PGM2L1	uc001ovb.1		2.22012	1.21263	3.80451		5.70438	5.85201	9.47974			2.5694	4.82589	2.49171		0.532419	0.516322	1.03118		1.83084	3.13741	0.58355		0.974772	1.61991	0.601744		2.1869	2.25334	0.758265	1.66699	4.85239	2.75663		6.27697	5.13178	5.19842	6.5056	11.4105	7.54899		90	78	205		103	91	329
ZBTB26	uc004bnk.2		7.60872	4.60861	14.3668		8.45625	3.20055	11.2773			1.11139	0.694472	0.784954		1.60034	1.13029	1.41586		1.65098	3.11739	0.529604		2.64212	3.52355	0.749847		9.17146	6.04599	4.29509	4.92213	12.1168	16.6168		8.25386	8.65864	2.67689	3.72421	10.7088	11.8457		226	222	546		108	35	251
ZNF79	uc004bqw.3		3.63902	2.11637	6.55453		2.57895	1.99485	3.98843			0.708691	0.942584	0.6085		0.75186	0.645566	1.16465		1.71947	3.09707	0.555193		1.2928	1.99936	0.646607		3.45537	3.82268	2.34978	1.88295	4.96301	8.14604		1.98356	3.17433	2.24009	1.74962	2.43213	5.54473		116	118	279		37	25	86
PIGW	uc002hmz.1		8.81622	10.21	31.5996		5.05639	5.52864	28.33			0.573532	0.541495	0.896529		1.05916	1.65566	0.639725		0.863493	3.09498	0.278998		0.914581	5.12422	0.178482		10.6643	6.96816	10.6803	9.73957	36.0129	27.1863		4.57538	5.53739	5.4072	5.65008	28.3944	28.2655		300	575	1376		74	70	737
ZNF791	uc002mua.2		6.40124	3.82371	11.8088		9.28309	6.01072	4.4288			1.4502	1.57196	0.375043		0.922543	0.238583	3.86677		1.67409	3.08831	0.542074		1.54442	0.736816	2.09607		7.16263	5.63985	3.48959	4.15783	12.4942	11.1233		8.18147	10.3847	6.66369	5.35776	3.21665	5.64095		240	235	575		152	86	115
BBC3	uc010xyl.1		23.0775	8.21774	25.2763		13.4847	4.5259	17.145			0.584322	0.550747	0.678304		1.06096	1.23161	0.861447		2.80825	3.07582	0.913008		2.97945	3.7882	0.786507		18.7948	27.3601	8.98138	7.4541	19.5066	31.046		12.7263	14.2431	5.70807	3.34372	13.8361	20.4539		376	239	563		101	30	211
NFKBIE	uc003oxe.1		14.137	11.1619	34.2964		11.0905	10.5174	23.5923			0.7845	0.942261	0.687895		0.832571	0.730047	1.14043		1.26654	3.07263	0.412202		1.05449	2.24316	0.470089		12.3763	15.8977	12.5054	9.81844	35.5193	33.0735		10.0635	12.1175	11.1966	9.83825	20.98	26.2046		451	632	1481		161	133	582
IER2	uc002mwr.2		138.993	58.9337	181.052		118.452	143.622	279.871			0.852215	2.43701	1.5458		0.349697	0.634302	0.551309		2.35846	3.07213	0.767696		0.824746	1.94866	0.423238		118.071	159.915	68.5326	49.3347	218.5	143.604		111.684	125.22	183.119	104.125	379.039	180.702		1939	1477	3436		755	811	3608
ZFP36	uc002olh.1		17.1872	5.83162	17.8242		12.1481	11.6776	29.4982			0.70681	2.00247	1.65495		0.35297	0.826456	0.427089		2.94725	3.05648	0.964261		1.04029	2.52605	0.411825		16.1105	18.2639	7.15704	4.5062	23.673	11.9755		12.9463	11.35	12.9636	10.3917	46.4284	12.568		359	218	499		114	96	603
NR1D1	uc002htz.1		7.86032	6.7445	20.4988		8.93128	15.1997	24.97			1.13625	2.25364	1.21812		0.504184	0.540512	0.93279		1.16544	3.03934	0.383452		0.587597	1.6428	0.357681		10.0132	5.70748	5.08031	8.4087	24.8064	16.1913		10.5614	7.30115	12.4489	17.9505	29.7856	20.1543		330	439	1090		159	232	852
CRY1	uc001tmi.3		20.732	21.3434	64.743		17.4805	10.5535	40.402			0.843165	0.494463	0.624037		1.70521	1.26205	1.35115		0.971355	3.0334	0.32022		1.65637	3.8283	0.432664		23.1371	18.3269	22.0816	20.6051	63.8099	65.676		15.595	19.366	9.78738	11.3196	33.4572	47.3469		809	1397	3282		298	155	1141
MARS2	uc002uuq.2		8.06539	6.13933	18.5993		6.91959	8.81588	18.2054			0.857937	1.43597	0.978822		0.597462	0.681647	0.876499		1.31372	3.02953	0.433639		0.7849	2.06507	0.380084		6.79657	9.3342	6.95618	5.32248	16.7535	20.4451		7.88097	5.95821	6.44711	11.1847	15.2143	21.1965		304	414	954		119	129	522
TRIM47	uc002jpw.2		3.85008	2.34299	7.05966		3.0166	4.86305	8.63616			0.783517	2.07557	1.22331		0.377494	0.589385	0.640489		1.64323	3.0131	0.545364		0.620311	1.77587	0.349299		2.7874	4.91276	1.95495	2.73103	7.22068	6.89864		2.84053	3.19268	6.21837	3.50773	10.511	6.76129		153	161	390		56	80	309
EHD1	uc001obu.1		80.1379	62.5251	188.034		75.6357	98.3556	226.219			0.94382	1.57306	1.20307		0.59999	0.764798	0.784508		1.28169	3.00734	0.426187		0.769003	2.30001	0.334347		66.2642	94.0115	61.4549	63.5953	181.785	194.284		68.4534	82.818	110.826	85.8848	227.036	225.402		2588	3525	8288		1121	1276	5963
TCF7	uc003kyz.2		10.4636	10.0952	30.2279		9.7972	9.51387	22.6036			0.936311	0.942412	0.747772		0.993526	0.793467	1.25213		1.03649	2.99427	0.346158		1.02978	2.37585	0.433436		11.3806	9.54667	8.58803	11.6024	27.2793	33.1764		12.8623	6.73214	9.30802	9.71972	12.1855	33.0217		252	396	950		103	87	348
CCDC71L	uc003vdt.2		62.867	34.6095	103.494		38.0825	33.0225	77.3222			0.605763	0.954146	0.747115		0.634874	0.78302	0.810802		1.81647	2.99035	0.607444		1.15323	2.3415	0.492517		58.2611	67.4728	29.1479	40.071	76.8218	130.167		37.6892	38.4757	29.5561	36.4889	64.6374	90.007		938	863	2070		256	191	865
ARID5B	uc001jlt.1		7.63525	5.30966	15.7939		15.2613	10.0992	19.7174			1.99879	1.90203	1.24842		1.05087	0.656359	1.60106		1.43799	2.97456	0.483429		1.51114	1.95238	0.773999		10.5423	4.72822	6.01678	4.60255	16.7752	14.8127		18.4592	12.0634	12.1912	8.00711	19.2856	20.1493		634	721	1632		528	309	1206
PTGER4	uc003jlz.2		7.08287	8.35715	24.6937		5.90002	2.90432	14.396			0.832999	0.347525	0.582981		2.39695	1.67752	1.42886		0.847521	2.9548	0.286829		2.03147	4.95674	0.409839		5.62477	8.54096	10.1918	6.52254	25.9613	23.4261		5.62175	6.17829	3.49456	2.31408	14.0986	14.6933		216	467	1034		83	36	357
SLC30A1	uc001hio.1		26.357	22.9863	67.5485		37.8513	41.075	75.1351			1.4361	1.78693	1.11231		0.803669	0.622472	1.29109		1.14664	2.93864	0.390194		0.921517	1.82922	0.503776		29.1641	23.5499	24.6914	21.2813	59.981	75.1161		40.9319	34.7707	46.9207	35.2292	56.4488	93.8213		887	1309	2957		556	530	1774
MSC	uc003xyx.1		8.34573	5.46765	16.0308		12.6083	8.95723	22.2705			1.51075	1.63822	1.38923		0.922186	0.848009	1.08747		1.52638	2.93194	0.520605		1.40761	2.48631	0.566143		8.29005	8.40141	5.80097	5.13434	11.2946	20.7671		12.7736	12.4429	12.3723	5.54222	16.2629	28.2781		110	124	280		74	47	208
EPHA4	uc002vmq.2		5.03627	3.58362	10.388		6.58552	4.23045	8.49669			1.30762	1.1805	0.81793		1.10769	0.692871	1.59869		1.40536	2.89875	0.484815		1.5567	2.00846	0.775069		6.7168	3.35574	3.15294	4.01431	8.31487	12.4612		7.54134	5.62971	4.45731	4.00359	7.37171	9.62167		344	385	889		189	106	412
NUAK1	uc001tlj.1		9.31798	8.33801	23.8053		3.28266	2.02337	10.0186			0.352294	0.242668	0.420855		1.45175	1.73428	0.83709		1.11753	2.85503	0.391425		1.62237	4.95143	0.327658		11.1593	7.47668	8.03239	8.64362	22.7941	24.8165		3.58593	2.9794	2.22336	1.82338	9.09449	10.9426		416	608	1362		63	34	330
RARA	uc002huk.1		23.2324	16.6076	47.2762		19.8277	27.3402	66.3889			0.853448	1.64625	1.40428		0.51842	0.853018	0.607749		1.3989	2.84666	0.491419		0.725221	2.42825	0.29866		21.2014	25.2635	15.4807	17.7345	46.3789	48.1735		23.8004	15.855	28.3235	26.3569	46.8325	85.9453		679	827	1858		261	314	1379
C6orf141	uc011dwo.1		12.9983	4.78461	13.6124		6.89509	6.94624	8.04888			0.530459	1.45179	0.591292		0.365383	0.407285	0.897119		2.7167	2.84503	0.954892		0.992636	1.15874	0.856652		16.3276	9.66914	3.41867	6.15055	10.7376	16.4872		8.70336	5.08682	6.72737	7.16511	9.4969	6.60086		213	121	283		48	42	107
C12orf76	uc001tqc.1		27.375	13.8158	39.2782		16.2312	13.1807	37.4516			0.592921	0.954033	0.953495		0.621488	0.999436	0.621839		1.98143	2.84299	0.696952		1.23143	2.84138	0.433392		22.7179	32.0321	15.5311	12.1006	29.8381	48.7183		14.8716	17.5908	14.5556	11.8059	38.1658	36.7374		114	103	223		31	22	128
HSPB8	uc001txb.2		32.4641	30.5872	86.9489		46.4539	68.1366	110.347			1.43093	2.22762	1.2691		0.642361	0.569713	1.12752		1.06136	2.84265	0.373369		0.681776	1.6195	0.420981		34.3601	30.568	29.897	31.2775	87.9069	85.991		47.2425	45.6654	66.2662	70.0069	106.92	113.774		411	649	1444		259	329	1081
LOC152217	uc003fxg.3		60.2127	38.7909	110.041		48.6705	39.2086	148.104			0.80831	1.01077	1.3459		0.799699	1.33157	0.60057		1.55224	2.83676	0.547185		1.24132	3.77734	0.328623		45.4058	75.0196	41.638	35.9439	89.0613	131.02		44.5462	52.7948	39.9105	38.5067	145.527	150.681		354	410	894		133	93	714
VASN	uc002cwj.1		48.4153	37.1715	104.455		47.9655	73.6574	156.536			0.990708	1.98156	1.4986		0.499964	0.756275	0.661088		1.30249	2.81008	0.463505		0.651197	2.12519	0.306418		49.4047	47.426	34.0204	40.3226	100.745	108.164		59.73	36.2009	92.0908	55.224	154.888	158.184		2138	2737	6089		936	1276	5427
SMAD7	uc002ldg.2		12.3471	9.40291	26.3492		3.89232	4.7457	12.301			0.315241	0.504706	0.466844		0.624603	0.924983	0.675259		1.31312	2.80224	0.468596		0.820179	2.59203	0.316424		12.9532	11.7411	8.60997	10.1958	33.2482	19.4503		3.78113	4.00352	5.02514	4.46625	13.979	10.623		345	436	968		48	51	284
C12orf5	uc001qmp.2		29.9223	46.2586	128.223		55.5371	47.2735	137.268			1.85604	1.02194	1.07054		1.8162	1.04756	1.73375		0.646848	2.77188	0.233361		1.1748	2.9037	0.404589		34.2475	25.5972	51.138	41.3792	101.641	154.806		58.8466	52.2277	41.9025	52.6446	113.389	161.147		534	1396	2957		430	315	1763
MCM9	uc003pyh.2		5.14123	3.13876	8.67724		6.20268	5.38238	5.57124			1.20646	1.71481	0.642053		0.703551	0.374416	1.87906		1.63798	2.76455	0.592497		1.15241	1.03509	1.11334		6.39249	3.88998	3.32658	2.95093	8.71208	8.64239		6.815	5.59036	5.67101	5.09374	4.94007	6.20241		136	137	292		70	53	107
ERRFI1	uc001aoz.2		76.5666	78.6877	217.508		98.2917	59.0497	209.863			1.28374	0.750432	0.964853		1.71067	1.28573	1.33051		0.973044	2.76419	0.352018		1.66456	3.554	0.468362		79.1963	73.9369	83.8292	73.5461	269.555	165.46		89.9424	106.641	49.4762	68.6233	201.714	218.011		2317	4072	8675		1317	677	4919
SLC22A4	uc003kwq.2		3.35992	3.59076	9.9202		4.19119	4.2011	7.79827			1.24741	1.16998	0.7861		1.06618	0.671895	1.58683		0.935713	2.7627	0.338695		0.997641	1.85625	0.537451		3.58108	3.13876	2.81459	4.36693	8.60979	11.2306		3.48243	4.89994	3.94252	4.45968	8.08389	7.51265		120	207	464		66	57	221
C11orf68	uc001ogi.2		140.046	64.3969	177.889		161.196	109.633	181.207			1.15102	1.70246	1.01865		0.676091	0.598341	1.12994		2.17474	2.76238	0.787268		1.47032	1.65285	0.889567		112.472	167.621	65.1523	63.6416	158.449	197.329		159.986	162.406	117.662	101.605	169.515	192.9		2563	2077	4461		1358	806	2646
TFAP2A	uc003myr.2		5.19269	3.88751	10.7033		5.77268	8.57124	15.0116			1.11169	2.20482	1.40252		0.504212	0.636115	0.792644		1.33574	2.75326	0.485148		0.673495	1.75139	0.384549		5.4698	4.91558	4.1252	3.64982	8.73518	12.6715		5.92744	5.61793	9.62493	7.51755	9.46519	20.5579		149	190	403		73	95	289
HRH1	uc010hds.2		7.60871	6.37868	17.5503		13.4092	10.8191	24.1269			1.76235	1.69614	1.37473		1.03904	0.810504	1.28196		1.19283	2.75141	0.433536		1.2394	2.23003	0.555778		8.07892	7.1385	5.26264	7.49472	18.8326	16.2681		15.0726	11.7459	9.22964	12.4086	23.9539	24.3		244	333	738		189	131	604
IER5	uc001got.3		233.972	92.6245	254.574		151.348	110.054	207.765			0.646865	1.18818	0.816128		0.544417	0.686873	0.792602		2.52603	2.74845	0.919075		1.37521	1.88784	0.728461		178.616	289.328	94.5526	90.6964	217.99	291.157		143.421	159.276	122.486	97.6234	211.086	204.444		4736	3333	7110		1421	904	3488
ERF	uc002ote.3		94.8771	75.9713	208.531		50.8329	50.0181	98.2736			0.535777	0.658382	0.471266		0.813778	0.715795	1.13689		1.24885	2.74487	0.454978		1.01629	1.96476	0.517259		85.4197	104.334	74.2695	77.6731	199.562	217.5		55.5907	46.0751	56.7324	43.3038	101.792	94.7551		3126	4310	9258		757	654	2642
ZNF175	uc002pxb.2		9.88234	8.04725	22.0596		8.92748	6.59685	19.0005			0.903377	0.819765	0.861323		1.10199	1.0507	1.04882		1.22804	2.74126	0.447984		1.35329	2.88023	0.469856		11.2872	8.47751	8.75299	7.3415	21.0197	23.0995		9.04456	8.8104	5.18115	8.01255	13.9325	24.0684		469	644	1354		184	116	624
CNO	uc003gjp.1		38.2051	18.9381	51.9105		33.2435	20.2235	62.0589			0.870134	1.06788	1.1955		0.814827	1.11951	0.727842		2.01737	2.74107	0.735979		1.64381	3.06866	0.535677		28.9759	47.4343	17.9952	19.8809	45.094	58.727		31.7418	34.7452	18.6256	21.8213	50.5561	73.5618		510	444	957		206	108	634
ITPRIP	uc001kyf.2		40.2721	30.0941	82.3435		43.5952	54.3528	131.796			1.08252	1.80609	1.60057		0.599369	0.886205	0.676332		1.33821	2.7362	0.489075		0.802079	2.42483	0.330777		33.2809	47.2634	30.7476	29.4406	92.0708	72.6161		39.9475	47.243	63.6303	45.0753	156.265	107.328		1395	1833	3895		693	759	3991
VAMP2	uc010cnt.1		43.4932	23.1665	63.3713		44.4954	42.715	61.8952			1.02304	1.84383	0.976707		0.554846	0.529716	1.04744		1.87742	2.73548	0.686324		1.04168	1.44903	0.718883		42.1568	44.8296	21.5054	24.8275	52.8948	73.8478		36.4064	52.5844	39.6971	45.733	42.098	81.6923		314	282	609		144	119	311
HOXB9	uc002inx.2		13.485	9.54091	26.0875		19.4699	16.8054	24.7359			1.44381	1.76141	0.948191		0.819695	0.538315	1.52271		1.41339	2.73427	0.516917		1.15855	1.4719	0.787112		12.0063	14.9638	9.22751	9.85431	25.3981	26.7768		20.5711	18.3687	13.8529	19.7579	25.5491	23.9226		211	257	551		138	102	316
ZFP36	uc010egn.1		18.0929	6.70213	18.2585		6.91202	8.25943	14.9679			0.382029	1.23236	0.819778		0.309998	0.66521	0.466015		2.69958	2.72428	0.990932		0.836864	1.81222	0.461789		16.2616	19.9243	8.6752	4.72906	24.3978	12.1192		5.38026	8.44378	9.13663	7.38224	24.2231	5.71275		271	183	369		47	49	224
SERTAD2	uc002sde.1		10.0774	8.18444	22.2706		33.7913	29.3628	49.724			3.35318	3.58764	2.23272		0.934647	0.622336	1.50184		1.23129	2.72109	0.452498		1.15082	1.69343	0.679578		10.4298	9.72495	8.70781	7.66107	28.2995	16.2417		29.3673	38.2154	28.8276	29.8981	48.2373	51.2107		206	286	600		306	230	790
GPR56	uc002emc.2		18.1141	12.2798	33.2733		28.9111	25.0701	49.1409			1.59606	2.04157	1.47689		0.781777	0.723406	1.08069		1.47512	2.7096	0.544404		1.15321	1.96014	0.588331		19.4393	16.7889	11.0849	13.4747	30.2221	36.3244		32.2421	25.5802	24.4731	25.6671	42.8236	55.4581		824	921	1980		577	434	1659
DCUN1D3	uc002dhz.2		11.0818	6.33579	17.1527		6.1066	2.5422	10.2228			0.551048	0.401244	0.595988		1.37335	1.48535	0.924597		1.74908	2.70726	0.646068		2.40209	4.02123	0.597353		10.1017	12.0619	7.14557	5.52602	20.2791	14.0262		6.30637	5.90683	1.78962	3.29478	10.0703	10.3753		205	207	427		51	18	151
FOXC1	uc003mtp.2		4.69175	2.65581	7.16196		3.55748	4.86218	8.09904			0.75824	1.83077	1.13084		0.414165	0.617686	0.67051		1.7666	2.69671	0.655093		0.731664	1.66572	0.439247		3.01237	6.37114	2.68644	2.62518	7.07515	7.24877		2.94385	4.17111	5.92379	3.80057	9.13464	7.06344		150	154	323		54	65	229
MAP3K14	uc002iiw.1		9.35206	5.37575	14.4569		2.0742	1.89546	3.46422			0.221791	0.352595	0.239623		0.629025	0.679598	0.925583		1.73968	2.68929	0.646891		1.0943	1.82764	0.598752		10.0354	8.66872	5.40376	5.34774	17.1677	11.7462		2.64528	1.50313	1.70392	2.08701	4.25343	2.675		587	567	1188		57	45	185
LOC283392	uc010stv.1		16.6632	7.20801	19.3292		8.04352	13.5447	6.17934			0.482712	1.87911	0.319689		0.256883	0.170128	1.50994		2.31176	2.68163	0.862072		0.593852	0.45622	1.30168		13.8284	19.498	7.33011	7.08591	18.1922	20.4663		6.99797	9.08906	16.7193	10.3701	7.26353	5.09515		158	120	250		35	52	51
JUND	uc002nip.2		166.339	57.6391	154.068		127.437	39.8426	194.8			0.766125	0.691243	1.26437		1.10833	1.82913	0.605933		2.88588	2.67299	1.07965		3.19851	4.88924	0.654193		124.974	207.705	58.7675	56.5107	153.833	154.304		131.006	123.867	44.179	35.5062	214.532	175.068		3584	2212	4592		1275	349	3604
TMEM200A	uc003qcb.2		24.1308	24.0507	64.2298		36.1619	19.6569	56.4684			1.49858	0.817312	0.879163		1.83354	1.07568	1.70455		1.00333	2.6706	0.375695		1.83966	2.87271	0.640392		27.7759	20.4857	26.7486	21.3527	49.3514	79.1082		40.2891	32.0347	15.7561	23.5577	41.5452	71.3917		792	1335	2721		514	239	1282
KLF9	uc004aht.2		17.465	8.11367	21.6478		27.4822	23.1753	48.7857			1.57357	2.85633	2.25362		0.550904	0.788989	0.69824		2.15254	2.66806	0.806779		1.18584	2.10507	0.563325		19.539	15.3909	6.28516	9.94217	20.5741	22.7214		32.2929	22.6716	22.9986	23.352	38.7912	58.7803		279	207	449		191	140	556
TRAF1	uc004bku.1		6.58368	6.40374	16.9981		6.05964	6.92062	14.1821			0.920402	1.08072	0.834336		0.851659	0.772021	1.10316		1.0281	2.6544	0.387319		0.875591	2.04925	0.427273		6.12907	7.03829	5.87998	6.92749	15.5826	18.4136		5.55742	6.56186	7.81032	6.03093	14.7233	13.6409		176	290	609		73	73	308
PHLDA3	uc001gwq.2		197.45	90.3488	238.49		89.5103	64.7721	129.533			0.453332	0.716911	0.543137		0.632341	0.757607	0.834656		2.18541	2.63966	0.827915		1.38193	1.99983	0.691024		167.161	227.738	85.8592	94.8384	186.809	290.171		100.677	78.3437	69.5253	60.0188	94.2418	164.824		1514	1198	2486		313	198	721
MAP2K3	uc002gys.2		79.5399	74.5713	196.801		90.7411	110.686	238.836			1.14082	1.4843	1.2136		0.768595	0.817622	0.940037		1.06663	2.63909	0.404165		0.819805	2.15778	0.37993		70.1906	88.8892	74.7475	74.3952	197.721	195.881		77.8295	103.653	133.521	87.8512	224.775	252.898		1752	2850	5860		909	976	4149
C3orf52	uc003dyq.3		13.58	12.0362	31.7392		24.5098	25.7819	44.8686			1.80485	2.14203	1.41366		0.842591	0.659965	1.27672		1.12826	2.63697	0.427861		0.950659	1.74031	0.546259		13.1374	14.0225	11.854	12.2184	25.0883	38.3901		21.9248	27.0949	24.4893	27.0746	42.9792	46.7579		188	284	585		152	138	486
ZNF143	uc001mhr.2		16.0505	20.476	53.9116		16.0493	16.8796	36.7127			0.999928	0.82436	0.680979		1.21298	0.82607	1.46837		0.783868	2.63292	0.297718		0.950812	2.17498	0.43716		18.692	13.409	18.6197	22.3322	59.8595	47.9637		14.8581	17.2405	15.5459	18.2132	36.6359	36.7894		688	1427	2979		298	270	1210
C1orf216	uc001bzh.1		33.1253	23.8615	62.8167		24.1479	33.0151	53.1703			0.728986	1.38361	0.846437		0.526872	0.61176	0.861241		1.38823	2.63255	0.527332		0.731419	1.61049	0.45416		32.1797	34.0708	22.8377	24.8854	55.969	69.6643		24.7701	23.5256	40.7948	25.2353	53.6451	52.6956		485	592	1224		158	191	621
NIPAL1	uc003gxw.2		4.89402	4.34722	11.404		10.1925	9.15683	18.6205			2.08264	2.10637	1.6328		0.988738	0.775175	1.2755		1.12578	2.62329	0.429149		1.1131	2.03351	0.54738		5.20296	4.58509	4.69045	4.00399	10.9409	11.8672		11.267	9.11797	8.03907	10.2746	19.0989	18.1422		130	197	397		119	92	391
HS3ST3A1	uc002gob.1		6.12071	4.10854	10.7219		1.80782	0.6637	2.90576			0.295361	0.161542	0.271013		1.82839	1.67766	1.08984		1.48975	2.60965	0.570863		2.72386	4.37812	0.622152		3.7895	8.45192	3.04555	5.17152	6.79666	14.647		1.46908	2.14657	0.193558	1.13384	1.46618	4.34533		142	165	352		20	6	46
ARHGAP31	uc003ecj.3		3.97089	3.59139	9.31824		2.70209	1.88066	3.90706			0.680474	0.523657	0.419292		1.29946	0.800699	1.62291		1.10567	2.59461	0.426142		1.43678	2.0775	0.691591		3.80129	4.1405	3.68828	3.4945	8.77469	9.8618		2.78491	2.61927	1.9232	1.83812	3.18196	4.63217		374	582	1171		114	69	272
none	uc001gmi.3		19.1934	13.9015	35.9721		30.2421	17.0685	45.9776			1.57565	1.22782	1.27815		1.28329	1.04099	1.23276		1.38067	2.58764	0.533565		1.77181	2.69371	0.657758		17.8734	20.5135	15.4957	12.3073	31.3075	40.6366		24.7402	35.7441	18.0534	16.0836	38.5329	53.4223		1453	1848	3649		1033	507	2610
NAP1L5	uc003hrx.2		6.48542	5.50482	14.241		11.6474	15.082	14.837			1.79594	2.73979	1.04185		0.655504	0.380266	1.7238		1.17814	2.587	0.455405		0.772272	0.98375	0.785029		6.3294	6.64143	5.05102	5.95861	12.5755	15.9065		14.1232	9.17169	19.0215	11.1426	15.035	14.6389		75	107	219		60	69	137
VEGFA	uc003owh.2		155.301	94.5316	244.369		84.5926	42.1714	216.964			0.5447	0.446109	0.887854		1.221	1.99022	0.613502		1.64285	2.58505	0.635519		2.00592	5.14481	0.389893		145.867	164.735	86.6564	102.407	167.14	321.598		84.8628	84.3223	40.8704	43.4725	176.995	256.933		4117	4238	8664		1008	435	4267
ZFC3H1	uc001swo.2		30.0589	17.667	45.5493		18.2808	10.3016	22.6707			0.608165	0.583097	0.497718		1.04299	0.853578	1.22191		1.70141	2.57821	0.65992		1.77456	2.20071	0.80636		35.6001	24.5177	17.97	17.364	39.893	51.2056		16.957	19.6045	9.98265	10.6205	22.018	23.3235		4056	3941	7892		1065	519	2320
MOAP1	uc001ybj.2		34.6139	21.9517	56.5313		28.6388	29.8935	41.5043			0.827379	1.36179	0.734183		0.607569	0.539133	1.12694		1.57682	2.57525	0.612296		0.958026	1.3884	0.69002		36.1939	33.0339	23.3218	20.5817	60.2511	52.8115		28.6193	28.6582	30.3769	29.4102	46.5795	36.4291		794	859	1705		290	263	783
CYR61	uc001dle.2		961.129	538.963	1384.93		1737.87	1351.36	2574.09			1.80815	2.50734	1.85865		0.721144	0.741283	0.972832		1.78329	2.56961	0.693993		1.28601	1.90481	0.675138		832.765	1089.49	598.861	479.066	1397.69	1372.16		1453.12	2022.62	1373.19	1329.54	2562.95	2585.23		23198	23086	45314		19135	12900	50206
PDGFA	uc003sir.2		15.9033	10.0475	25.7328		10.6341	6.61391	13.8834			0.668674	0.658263	0.539522		1.01582	0.819614	1.23938		1.58281	2.56111	0.618018		1.60785	2.09912	0.765961		12.3845	19.4221	10.29	9.80506	24.153	27.3126		10.4412	10.8271	5.32522	7.9026	9.68108	18.0857		207	232	461		64	34	131
LAMC2	uc001gqa.2		2.3665	1.57956	4.0443		1.54916	0.917394	1.72111			0.654622	0.580792	0.425564		1.12712	0.732732	1.53824		1.4982	2.5604	0.585145		1.68866	1.87609	0.900095		2.27045	2.46255	1.61256	1.54656	2.42274	5.66586		1.45464	1.64369	0.613297	1.22149	1.32401	2.11821		184	211	419		54	27	97
ZFP37	uc004bgm.1		2.8929	1.84549	4.71382		3.80127	1.10083	2.25079			1.314	0.596497	0.477487		2.20286	0.800486	2.75191		1.56755	2.55423	0.613706		3.4531	2.04463	1.68886		3.60121	2.18459	2.3137	1.37729	5.3847	4.04293		3.9062	3.69635	0.823457	1.3782	2.67325	1.82833		123	134	255		69	17	78
PANX1	uc001per.2		23.2571	25.8157	65.9035		30.9144	13.8025	47.3301			1.32925	0.534657	0.718172		2.48617	1.34324	1.85088		0.900889	2.55285	0.352896		2.23976	3.42909	0.653166		24.7541	21.76	25.1324	26.499	71.6599	60.1471		29.6149	32.2138	13.1798	14.4253	45.8454	48.8147		651	1209	2418		381	147	1024
HPCAL1	uc002raj.2		93.2643	79.3524	202.158		59.0342	56.9139	134.536			0.632978	0.71723	0.665502		0.88253	0.927878	0.951128		1.17532	2.54759	0.461345		1.03725	2.36386	0.438798		88.4131	98.1155	80.3305	78.3742	151.364	252.951		59.4123	58.6562	61.7766	52.0512	84.9361	184.136		1049	1534	3037		298	251	1034
MYADM	uc002qcl.2		46.2829	27.9239	71.0763		201.274	202.365	358.983			4.34877	7.24703	5.05067		0.600075	0.696929	0.861028		1.65747	2.54536	0.651172		0.994607	1.77394	0.560678		41.5072	51.0587	33.2312	22.6165	91.9214	50.2313		192.344	210.203	239.447	165.283	401.831	316.135		910	983	1886		1793	1586	5948
KLF7	uc002vbz.1		7.81796	3.83626	9.75531		7.18376	5.39136	9.33632			0.91888	1.40537	0.957049		0.653834	0.680994	0.960117		2.03791	2.54293	0.801405		1.33246	1.73172	0.769443		7.69143	7.94449	3.90124	3.77127	9.92516	9.58547		7.86608	6.50145	5.77869	5.00404	6.09013	12.5825		149	125	247		61	40	122
PER2	uc002vyc.2		1.19628	1.03477	2.62978		0.984334	0.982291	2.45348			0.822832	0.949288	0.932959		0.866789	0.982798	0.88196		1.15608	2.54143	0.454895		1.00208	2.49771	0.401199		1.36895	1.0236	1.03747	1.03206	2.33837	2.9212		1.16091	0.807755	1.28192	0.682665	1.78759	3.11937		101	145	287		36	32	143
MIDN	uc002lrp.2		37.2317	17.9482	44.7748		32.2567	43.6489	74.8846			0.866377	2.43193	1.67247		0.35625	0.687713	0.518022		2.07439	2.49466	0.831531		0.739003	1.71561	0.430752		32.2428	42.2205	17.1221	18.7743	53.0429	36.5067		34.5233	29.99	49.4638	37.834	90.3294	59.4398		1109	922	1809		437	519	1951
TMEM156	uc003gto.2		6.90672	7.79487	19.4285		9.75137	2.57787	11.8916			1.41187	0.330713	0.612071		4.26916	1.85076	2.3067		0.88606	2.49247	0.355494		3.78273	4.61298	0.820019		8.39725	5.4162	8.8846	6.70515	12.9823	25.8748		9.76177	9.74097	2.50958	2.64615	5.79798	17.9853		137	260	492		83	19	144
CPEB4	uc003mcs.3		9.118	10.1659	25.3269		9.607	7.53482	34.8129			1.05363	0.741184	1.37454		1.42155	1.85453	0.76653		0.896918	2.49135	0.360013		1.27501	4.62028	0.27596		9.6432	8.59281	11.655	8.67681	26.6483	24.0055		8.79008	10.4239	7.75448	7.31516	31.887	37.7389		439	846	1600		204	139	1270
HIVEP2	uc003qjd.2		10.719	8.05007	20.0417		4.84476	1.8526	9.29773			0.451979	0.230135	0.463918		1.96397	2.01585	0.974265		1.33154	2.48964	0.534833		2.61511	5.01874	0.521069		12.3497	9.08829	7.92384	8.1763	17.265	22.8185		4.75468	4.93484	2.23733	1.46787	6.8242	11.7713		1770	2196	4272		347	117	1061
TPM4	uc002ndi.2		25.5117	12.241	30.4558		25.5783	19.7391	17.1997			1.00261	1.61254	0.564743		0.621759	0.350219	1.77534		2.08412	2.48802	0.837662		1.29582	0.871353	1.48714		15.0619	35.9615	9.57776	14.9042	18.0416	42.8701		22.4803	28.6763	20.3101	19.1681	10.0428	24.3567		202	170	343		97	65	97
FOSL1	uc001ogg.1		386.684	173.922	431.566		313.523	219.288	606.828			0.8108	1.26085	1.40611		0.643061	1.11521	0.576627		2.22332	2.48138	0.896001		1.42973	2.76726	0.516659		230.072	543.295	164.546	183.297	395.935	467.197		258.54	368.506	155.488	283.088	460.041	753.615		3191	2594	5066		1239	733	3853
FOXD1	uc003kcp.2		76.5143	49.8035	123.58		20.2436	30.5296	58.1372			0.264573	0.613001	0.470441		0.431604	0.76744	0.562394		1.53633	2.48136	0.619147		0.663083	1.90429	0.348205		54.4034	98.6252	42.5126	57.0943	97.4735	149.687		17.975	22.5123	37.1709	23.8883	51.4607	64.8137		1936	2192	4354		240	319	1169
CITED4	uc001cgj.2		11.7597	6.43547	15.9477		6.33512	6.82244	14.8869			0.538713	1.06013	0.933482		0.508157	0.880534	0.577101		1.82733	2.47809	0.737394		0.92857	2.18205	0.42555		11.2067	12.3128	6.85654	6.0144	13.3315	18.5639		7.75805	4.91218	9.81276	3.83213	11.769	18.0048		137	130	248		33	32	127
VGLL4	uc010hdx.1		21.3736	18.2604	45.1732		14.2535	20.9311	52.8517			0.666875	1.14626	1.16998		0.581784	1.02069	0.569989		1.17049	2.47384	0.473149		0.680975	2.52503	0.26969		21.0824	21.6648	19.7955	16.7252	44.8479	45.4984		17.1426	11.3645	23.3391	18.5231	41.3463	64.3571		408	603	1145		121	156	732
DUSP7	uc003dct.2		16.1409	9.88858	24.4588		13.0324	2.97978	33.5151			0.807416	0.301335	1.37027		2.67946	4.54732	0.589239		1.63228	2.47344	0.659923		4.37362	11.2475	0.388852		15.3543	16.9275	8.74647	11.0307	29.3287	19.5889		11.9569	14.108	2.84012	3.11945	34.6905	32.3397		433	445	877		157	31	727
PHLDA3	uc009wzx.2		181.274	92.2797	227.773		12.6937	11.4694	19.2939			0.070025	0.124289	0.0847066		0.563405	0.681529	0.826678		1.9644	2.46829	0.795854		1.10675	1.68221	0.657915		159.944	202.605	91.0598	93.4996	196.003	259.544		12.437	12.9505	14.4652	8.47353	17.1206	21.4672		1887	1662	3204		60	48	155
ZNF597	uc002cvd.2		3.40129	3.59477	8.86807		3.99354	2.95006	6.4436			1.17412	0.820653	0.726607		1.43072	0.885401	1.6159		0.946177	2.46693	0.383544		1.35371	2.18423	0.619768		3.65664	3.14594	4.00117	3.18838	8.89768	8.83845		3.9644	4.02267	3.65631	2.24381	5.6711	7.2161		95	172	324		49	32	134
AEN	uc002bmt.2		78.1713	64.7812	159.376		60.3933	66.9057	147.566			0.772577	1.03279	0.925897		0.748045	0.896497	0.834409		1.2067	2.46022	0.490484		0.902664	2.20558	0.409264		58.5533	97.7893	67.9216	61.6408	137.262	181.49		47.8348	72.9518	69.1276	64.6837	147.585	147.546		1575	2338	4442		567	545	2457
ZNF134	uc002qpn.2		10.3622	6.73435	16.5645		11.2492	5.77483	12.433			1.0856	0.857518	0.750581		1.26598	0.875295	1.44635		1.53871	2.45969	0.62557		1.94798	2.15296	0.90479		12.0524	8.67208	6.39554	7.07317	19.0965	14.0324		9.27246	13.226	4.18866	7.361	11.3033	13.5626		293	312	604		138	60	261
TBC1D10A	uc011akt.1		11.935	7.26839	17.8148		7.69572	8.86798	12.4358			0.644802	1.22007	0.69806		0.528494	0.572146	0.923705		1.64204	2.451	0.669948		0.867809	1.40233	0.618835		10.6004	13.2696	6.5563	7.98049	16.9422	18.6874		8.5447	6.84673	8.71592	9.02004	14.0847	10.7869		387	401	780		113	113	342
GADD45B	uc002lwb.1		195.404	78.8847	192.885		161.523	62.7623	139.991			0.82661	0.795621	0.725775		1.03895	0.912212	1.13893		2.47709	2.44515	1.01306		2.57357	2.2305	1.15381		159.308	231.501	85.4148	72.3545	211.283	174.487		146.164	176.883	75.1409	50.3838	149.813	130.169		1923	1383	2597		731	250	1156
C19orf26	uc002lrm.2		6.16377	3.64731	8.899		2.39033	2.19028	7.81003			0.387803	0.60052	0.87763		0.645779	1.46145	0.441875		1.68995	2.43988	0.692636		1.09133	3.56576	0.306059		5.28702	7.04052	3.82665	3.46797	8.74407	9.05393		2.03539	2.74527	2.64047	1.7401	6.5004	9.11967		175	182	343		31	25	168
SH2B3	uc001tse.2		33.88	24.9119	60.5765		11.6346	4.25472	24.5155			0.343406	0.170791	0.404703		2.01068	2.36958	0.848537		1.35999	2.43163	0.559293		2.73451	5.76195	0.47458		30.5683	37.1916	23.2371	26.5867	61.2297	59.9233		12.5061	10.763	3.71142	4.79802	19.1948	29.8362		1250	1569	3011		194	61	666
LAMB3	uc001hhh.2		30.7094	16.5789	40.1959		14.09	10.6767	17.2553			0.458818	0.643992	0.429279		0.712459	0.666591	1.06881		1.85232	2.42452	0.763995		1.3197	1.61617	0.816564		23.9512	37.4677	17.0058	16.152	34.9109	45.4808		12.3171	15.863	9.79943	11.5539	14.8932	19.6174		2274	2178	4095		483	315	994
DYRK3	uc001hej.2		23.5544	23.7703	57.6076		29.1805	24.8253	45.1018			1.23885	1.04438	0.782914		1.1862	0.749643	1.58236		0.990919	2.42351	0.408877		1.17543	1.81677	0.646991		22.4918	24.6171	28.572	18.9685	58.9982	56.217		25.5216	32.8394	25.0239	24.6266	42.1282	48.0755		897	1608	2929		499	368	1334
ZFP112	uc010ejj.2		4.64022	2.98442	7.23155		3.27871	2.01429	3.1501			0.706585	0.674936	0.435605		1.04689	0.645401	1.62208		1.55482	2.4231	0.641664		1.62773	1.56387	1.04083		5.59903	3.68142	2.66591	3.30292	5.23803	9.22507		3.0928	3.46463	2.11895	1.90963	2.50022	3.79997		283	293	564		86	46	135
MCL1	uc001euz.2		217.717	98.0276	237.314		218.411	207.267	294.379			1.00319	2.11437	1.24046		0.474462	0.586683	0.808721		2.22097	2.42089	0.91742		1.05377	1.42029	0.741937		189.242	246.191	90.2292	105.826	219.047	255.581		202.917	233.905	208.159	206.374	329.405	259.353		4822	3719	7120		2203	1813	5520
TNFRSF10D	uc003xcz.1		12.282	13.0273	31.4824		16.2043	20.2359	33.1602			1.31935	1.55335	1.05329		0.849362	0.67808	1.2526		0.942787	2.41664	0.390123		0.800768	1.63868	0.488667		14.1181	10.4459	12.4388	13.6159	31.8253	31.1395		18.2551	14.1534	18.849	21.6229	33.0919	33.2285		308	537	1020		176	190	641
SPTY2D1	uc001moy.2		17.0053	14.1506	34.1899		26.0262	17.4676	43.6185			1.53048	1.23441	1.27577		1.23984	1.03351	1.19965		1.20174	2.41615	0.497378		1.48997	2.49711	0.596678		17.8178	16.1928	13.4032	14.898	39.5523	28.8274		24.8121	27.2404	15.2201	19.7151	48.5519	38.6851		768	1067	2030		519	299	1614
LIMA1	uc001rwk.3		41.1736	43.9763	106.245		36.7001	33.619	58.5877			0.891352	0.76448	0.551438		1.16596	0.721324	1.61641		0.936268	2.41597	0.387533		1.09165	1.7427	0.626414		48.2265	34.1207	43.483	44.4695	107.204	105.286		39.5774	33.8229	37.3707	29.8672	56.7254	60.45		2107	3709	6999		811	651	2276
KIAA1737	uc001xtd.2		5.83684	4.91902	11.8748		15.425	10.8738	18.2629			2.6427	2.21056	1.53795		1.19549	0.695727	1.71833		1.18659	2.41406	0.491531		1.41855	1.67953	0.844612		7.11932	4.55436	4.9458	4.89223	12.8892	10.8604		14.9338	15.9163	9.81484	11.9327	14.9394	21.5863		157	217	408		178	108	348
UTP3	uc003hfo.2		41.2757	43.6021	105.093		71.2604	83.3601	143.15			1.72645	1.91184	1.36213		0.903031	0.71247	1.26747		0.946645	2.41028	0.392754		0.85485	1.71725	0.497802		43.7068	38.8446	42.3991	44.8051	98.1677	112.018		67.4409	75.0799	85.241	81.4793	130.595	155.706		1301	2301	4344		990	1006	3413
FBXO32	uc003yqr.2		30.1842	14.4373	34.7344		88.5008	62.5508	58.2143			2.93202	4.33259	1.67598		0.676736	0.386832	1.74943		2.09072	2.40589	0.869001		1.41486	0.930673	1.52026		40.9009	19.4676	13.5996	15.275	28.3746	41.0943		114.946	62.0556	79.6595	45.442	38.4635	77.9651		737	559	1059		903	568	920
MEF2C	uc003kjj.2		3.00528	2.73984	6.58763		3.57899	2.89823	8.08763			1.1909	1.05781	1.2277		1.12582	1.1606	0.970027		1.09688	2.40439	0.456201		1.23489	2.79054	0.442527		2.55911	3.45145	2.52382	2.95585	5.48793	7.68734		3.11377	4.04421	2.5006	3.29585	5.91929	10.256		90	141	268		49	34	176
TRIM52	uc003mnp.2		12.6923	5.07673	12.1768		4.78579	4.81933	5.3249			0.377063	0.949299	0.437299		0.397202	0.460655	0.862254		2.50009	2.39855	1.04234		0.993041	1.1049	0.898758		14.3621	11.0224	4.86388	5.28957	7.52573	16.8278		5.08765	4.48394	4.85186	4.7868	4.25552	6.39427		244	161	303		40	35	73
MAP1S	uc002nhe.1		28.2548	20.5809	49.0685		26.248	30.196	81.6508			0.928976	1.46718	1.66401		0.63317	1.13416	0.558274		1.37286	2.38417	0.575822		0.869254	2.70403	0.321466		23.52	32.9895	19.8324	21.3295	48.5383	49.5987		26.8187	25.6773	33.5898	26.8022	78.321	84.9805		1907	2414	4516		811	817	4416
DYRK2	uc001str.3		33.9862	25.6394	61.0462		14.7262	4.8678	19.4686			0.433301	0.189856	0.318916		2.28226	1.67978	1.35867		1.32554	2.38095	0.556729		3.02523	3.99947	0.756409		34.3724	33.5999	25.4137	25.8652	54.3703	67.7221		14.8621	14.5904	3.42676	6.30883	13.9984	24.9388		1336	1707	3172		257	72	538
FAM123B	uc004dvo.2		2.11558	1.72181	4.09378		1.4492	1.50805	3.23867			0.685015	0.875852	0.79112		0.782112	0.903258	0.86588		1.2287	2.37761	0.516779		0.960981	2.1476	0.447468		1.83625	2.39492	1.68207	1.76154	4.6093	3.57827		1.46821	1.4302	1.35411	1.66198	3.24811	3.22924		154	217	404		48	43	191
ZNF281	uc001gve.2		26.1212	23.0644	54.7991		35.2721	33.8072	66.4036			1.35032	1.46577	1.21176		0.921238	0.826708	1.11435		1.13253	2.37591	0.476672		1.04333	1.96418	0.531177		30.0378	22.2045	23.797	22.3319	50.9088	58.6893		34.2772	36.2669	35.5561	32.0583	57.1866	75.6205		1570	2311	4254		920	768	2912
OBFC2A	uc002usx.2		62.1137	45.2484	107.125		53.0693	31.9909	58.4747			0.854389	0.707006	0.545856		1.20846	0.772067	1.56523		1.37273	2.36748	0.579826		1.65889	1.82785	0.90756		67.7753	56.4521	51.2141	39.2827	88.3885	125.861		45.3337	60.8049	28.6701	35.3117	52.2049	64.7445		824	1029	1853		309	160	579
CDC14A	uc001dtf.2		2.11702	1.71434	4.04093		3.58918	1.57562	4.6459			1.69539	0.919085	1.14971		1.84465	1.25093	1.47463		1.23489	2.35714	0.523894		2.27794	2.94861	0.772546		2.81317	1.42086	1.58733	1.84134	4.54868	3.53317		3.58103	3.59732	1.76932	1.38193	4.1994	5.0924		91	117	218		65	25	144
KIAA0907	uc001fmi.1		45.9207	26.11	61.5172		19.8079	15.9624	23.0803			0.431349	0.611352	0.375185		0.705565	0.613696	1.1497		1.75874	2.35608	0.74647		1.24091	1.44591	0.858215		50.6049	41.2366	25.6138	26.6062	59.1023	63.932		21.0208	18.5949	15.9289	15.9959	24.8577	21.3029		1873	1773	3267		353	247	754
MB21D2	uc011bsp.1		8.74833	7.45535	17.5533		12.1228	9.79938	18.463			1.38573	1.31441	1.05182		1.05426	0.800226	1.31746		1.17343	2.35446	0.498387		1.2371	1.8841	0.656603		8.7601	8.73656	8.10846	6.80223	16.6543	18.4523		9.82314	14.4226	9.75375	9.84501	15.2882	21.6378		280	412	744		173	121	436
CHST3	uc001jsn.2		22.4388	11.8359	27.7127		19.2981	15.7082	35.671			0.860033	1.32717	1.28717		0.648022	0.969862	0.668159		1.89583	2.34142	0.809693		1.22854	2.27085	0.541004		20.3198	24.5578	10.8307	12.841	30.1498	25.2757		18.8309	19.7654	18.6176	12.7987	37.9954	33.3465		689	618	1146		268	192	903
RHOB	uc002rdv.2		211.659	115.939	271.428		188.595	217.43	287.276			0.891032	1.87539	1.05839		0.475118	0.564356	0.841878		1.82561	2.34113	0.779796		0.867379	1.32123	0.656492		176.95	246.367	145.616	86.2615	368.541	174.316		164.602	212.587	276.816	158.045	374.922	199.63		2534	2541	4433		1035	1056	3132
SPATA2L	uc002foj.2		18.9016	8.8719	20.7663		10.3563	7.17198	19.1869			0.547905	0.808393	0.923944		0.677771	1.14294	0.593007		2.1305	2.34068	0.910205		1.44399	2.67526	0.539758		14.4522	23.351	9.74033	8.00346	19.8309	21.7017		10.0842	10.6283	8.01545	6.32852	24.6824	13.6914		500	423	758		127	77	465
CLN8	uc003wpo.3		8.10683	6.96742	16.2984		12.6346	11.8494	22.4165			1.55851	1.70068	1.37538		0.916404	0.808723	1.13315		1.16353	2.33922	0.497402		1.06627	1.89179	0.563631		7.86444	8.34922	6.83417	7.10068	18.0909	14.5058		11.0968	14.1724	12.7361	10.9626	22.8389	21.9941		149	218	399		104	85	330
USP27X	uc004dop.2		7.66419	4.80718	11.2419		4.36434	4.11695	7.45093			0.569446	0.856417	0.662782		0.664916	0.773902	0.859174		1.59432	2.33856	0.681752		1.06009	1.80982	0.585744		8.26672	7.06167	4.98349	4.63088	12.5425	9.94134		4.34222	4.38646	5.25493	2.97897	6.99805	7.90382		220	233	422		55	46	163
AHDC1	uc009vsy.2		14.4418	7.69584	17.9685		6.39483	4.56131	16.7371			0.442801	0.592698	0.931466		0.747094	1.57157	0.47538		1.87657	2.33483	0.803727		1.40197	3.66935	0.382076		14.4051	14.4785	7.6894	7.70229	17.6024	18.3346		7.6094	5.18025	5.33188	3.79074	13.4455	20.0286		1521	1378	2508		299	188	1288
ZNF264	uc002qob.2		3.98025	2.37909	5.55031		6.05642	5.74594	5.80969			1.52162	2.41518	1.04673		0.630023	0.433397	1.45369		1.67301	2.33295	0.717121		1.05403	1.0111	1.04247		3.83214	4.12836	2.57941	2.17877	6.33324	4.76739		5.85271	6.26012	6.53187	4.96001	5.03943	6.57995		157	163	292		107	89	173
ERO1LB	uc001hxt.2		2.96012	3.17204	7.39577		2.51517	3.18913	5.01509			0.849684	1.00539	0.678103		0.845129	0.674468	1.25303		0.933193	2.33155	0.400246		0.788669	1.57256	0.50152		3.14698	2.77326	3.59527	2.7488	7.37481	7.41672		2.69597	2.33437	3.78887	2.58939	4.30503	5.72514		91	168	298		34	38	114
S1PR3	uc004aqe.2		3.77905	4.24485	9.89652		4.22817	5.26023	6.24316			1.11884	1.2392	0.630844		0.902874	0.509072	1.77357		0.890268	2.33142	0.381857		0.8038	1.18686	0.677249		4.31773	3.24037	4.49593	3.99376	12.2674	7.52564		5.38267	3.07367	5.47791	5.04255	6.74285	5.74346		95	179	322		46	50	125
SSH1	uc001tnm.2		24.9	17.9103	41.6868		13.415	10.5109	35.6075			0.538757	0.586866	0.854167		0.918023	1.45547	0.630739		1.39026	2.32753	0.597311		1.27629	3.38766	0.376748		24.6893	25.1107	17.4077	18.4128	36.6215	46.7521		15.0936	11.7365	13.7462	7.27572	23.2564	47.9586		1711	2084	3799		410	286	1676
FAS	uc001kfr.2		53.5431	50.4936	117.339		72.5275	48.8181	93.3066			1.35456	0.966818	0.795191		1.40105	0.822482	1.70345		1.06039	2.32383	0.456312		1.48567	1.91131	0.777303		63.2305	43.8556	56.5602	44.427	90.1598	144.518		75.3427	69.7123	42.6934	54.9427	60.7417	125.871		1198	1904	3372		700	405	1384
FZD4	uc001pce.2		5.73526	4.96152	11.5261		8.42953	4.54275	11.2773			1.46977	0.915598	0.978414		1.60526	1.06861	1.5022		1.15595	2.3231	0.497587		1.8556	2.48249	0.747476		6.58637	4.88414	5.56162	4.36142	11.9028	11.1494		10.2725	6.58658	5.07116	4.01435	9.65525	12.8994		206	302	535		131	62	295
SIK1	uc002zdf.2		28.0697	16.6573	38.649		15.2579	15.402	28.3601			0.54357	0.924642	0.733785		0.587871	0.793588	0.740776		1.68513	2.32025	0.726273		0.990641	1.84132	0.538005		32.7748	23.3647	16.6964	16.6182	34.5344	42.7636		18.4835	12.0322	18.7331	12.071	23.8038	32.9163		1480	1452	2624		347	310	1078
SPRED3	uc002oim.2		9.16051	3.65688	8.44565		7.75556	6.49578	11.7278			0.846629	1.77632	1.38862		0.476621	0.781741	0.609692		2.50501	2.30952	1.08464		1.19394	1.80545	0.661298		6.4766	11.8444	3.09554	4.21822	6.15617	10.7351		7.51994	7.99118	7.92631	5.06524	10.2342	13.2213		232	161	298		92	68	235
TFPI2	uc003umy.1		80.3747	81.2762	187.42		223.96	175.581	288.494			2.78645	2.16031	1.53929		1.28984	0.712535	1.81021		0.988909	2.30596	0.428849		1.27553	1.64308	0.776307		97.7429	63.0066	81.4563	81.0961	181.443	193.396		272.87	175.05	177.654	173.508	265.531	311.457		1259	2088	3751		1501	1025	3341
MFSD2A	uc001ceu.2		5.65391	7.06508	16.2763		8.09907	10.1475	19.5593			1.43247	1.43628	1.2017		0.997347	0.836677	1.19203		0.800261	2.30376	0.347371		0.798138	1.92751	0.414078		4.89453	6.41329	8.6264	5.50375	20.466	12.0866		5.92958	10.2686	10.6945	9.60043	23.4085	15.7101		191	432	746		125	136	576
CD3EAP	uc002pbq.1		22.9055	18.8928	43.4941		30.462	51.5289	46.8481			1.3299	2.72743	1.07711		0.487601	0.394919	1.23469		1.21239	2.30215	0.526635		0.591163	0.909162	0.650229		19.4298	26.3812	16.0241	21.7615	43.4616	43.5265		28.4955	32.4285	61.9479	41.1098	46.8154	46.8808		742	1038	1916		451	672	1232
CRY2	uc010rgn.1		6.44484	3.17585	7.2847		4.64674	4.08714	7.05029			0.721001	1.28695	0.967821		0.560242	0.752029	0.744974		2.02933	2.29378	0.884709		1.13692	1.72499	0.659085		6.22094	6.66874	2.97384	3.37785	6.45491	8.1145		4.31542	4.97806	4.66832	3.50596	7.07239	7.02818		257	214	387		83	64	224
TRNP1	uc001bnj.3		18.878	8.95519	20.5356		6.1608	4.15577	12.2334			0.326349	0.464063	0.595715		0.703243	1.2837	0.547827		2.10805	2.29315	0.91928		1.48247	2.94371	0.503606		11.2705	26.4855	10.5836	7.32675	19.1294	21.9418		5.00641	7.31519	5.60676	2.70478	11.3671	13.0996		256	229	396		40	24	137
TSC22D1	uc001uzn.3		28.598	26.2979	60.2128		30.5023	21.9826	50.5762			1.06659	0.835908	0.839957		1.27596	1.00484	1.26981		1.08746	2.28965	0.474948		1.38756	2.30074	0.603095		36.0561	21.1399	26.8548	25.7409	61.3449	59.0807		33.8519	27.1526	20.1349	23.8303	45.2111	55.9412		2094	3146	5593		950	591	2689
KLF10	uc011lhk.1		46.6995	43.6076	99.4138		78.4876	82.6595	173.511			1.68069	1.89553	1.74534		0.886661	0.920764	0.962962		1.0709	2.27974	0.469749		0.949529	2.0991	0.45235		54.1464	39.2527	38.045	49.1701	135.122	63.7059		79.445	77.5302	75.1339	90.1851	241.153	105.869		1499	2262	4120		1091	990	4942
EIF5A2	uc003fhd.2		14.8631	13.9102	31.5996		34.9229	40.7554	48.6364			2.34964	2.92989	1.53914		0.801954	0.525324	1.52659		1.0685	2.27169	0.470356		0.85689	1.19337	0.71804		16.3811	13.3451	11.8564	15.9641	28.2144	34.9848		32.9872	36.8586	31.1905	50.3202	33.6967	63.5761		142	216	393		146	145	318
PHLDA2	uc001lxa.1		54.5736	71.9632	163.434		131.365	205.006	343.937			2.40711	2.84876	2.10444		0.844965	0.738719	1.14382		0.758355	2.27108	0.333918		0.640784	1.67769	0.381944		51.103	58.0443	79.8781	64.0483	202.074	124.794		130.054	132.675	248.243	161.77	380.99	306.884		520	1202	2087		563	775	2731
AMIGO2	uc001rpk.2		122.253	144.222	327.337		61.7773	49.7785	95.1082			0.505325	0.345153	0.290551		1.46406	0.841805	1.7392		0.847672	2.26968	0.373476		1.24105	1.91063	0.649548		139.523	104.982	179.583	108.86	325.678	328.997		64.8985	58.6562	59.2379	40.319	81.4639	108.753		4262	8721	14763		935	664	2418
none	uc002fha.2		8.78921	5.96244	13.5309		5.09805	6.27607	9.41717			0.580035	1.0526	0.695978		0.55105	0.661198	0.833411		1.4741	2.26935	0.649568		0.812301	1.50049	0.541357		7.62228	9.95615	6.36423	5.56065	12.1089	14.9529		4.61142	5.58469	5.7802	6.77194	10.1002	8.73411		314	375	655		83	88	280
ZNF668	uc002eao.2		18.4782	14.1489	31.8625		8.72684	10.5161	15.8894			0.472277	0.743246	0.498686		0.635424	0.670956	0.947044		1.30598	2.25194	0.579936		0.829852	1.51095	0.549224		15.0874	21.869	13.1502	15.1476	30.7457	32.9794		8.78571	8.66797	11.9911	9.04114	17.222	14.5568		724	960	1707		157	166	525
ARMCX5	uc004ejh.2		10.4613	13.7	30.7865		7.2796	8.03929	16.7783			0.695858	0.586807	0.544988		1.18584	0.928734	1.27683		0.763598	2.24718	0.339802		0.905503	2.08703	0.433871		11.5922	9.33048	14.5761	12.824	28.067	33.506		7.00474	7.55446	7.11958	8.95899	14.4312	19.1253		388	858	1485		118	112	457
UNC13A	uc002nhd.2		1.26651	0.608254	1.36228		0.612811	0.303346	0.413834			0.483857	0.498715	0.30378		0.970207	0.609125	1.59279		2.08221	2.23966	0.9297		2.02017	1.36423	1.48081		1.56979	0.963237	0.701664	0.514845	0.857731	1.86683		0.697311	0.528311	0.367497	0.239194	0.510352	0.317316		155	125	212		32	14	42
SOWAHC	uc002tfb.2		14.7423	8.00939	17.9229		4.20504	5.40539	11.3977			0.285235	0.674882	0.635928		0.422645	0.942279	0.448534		1.84063	2.23774	0.822541		0.777934	2.10858	0.368938		11.5028	17.9819	8.17366	7.84512	22.0245	13.8214		3.86555	4.54453	7.0249	3.78589	13.0903	9.70505		485	467	812		64	73	326
DNMBP	uc001kqj.2		32.7642	25.6924	57.4631		34.5958	20.758	43.8125			1.0559	0.807944	0.762446		1.3069	0.943687	1.38489		1.27525	2.23658	0.570178		1.66662	2.11063	0.789632		37.3013	28.2271	22.4717	28.9131	53.7682	61.158		36.611	32.5806	19.3179	22.1982	38.4249	49.2002		3476	4422	7889		1594	826	3420
FAM196B	uc003mag.2		15.5497	12.0448	26.8889		13.0673	1.5292	13.1935			0.840358	0.126959	0.490666		6.61915	3.86477	1.71269		1.29098	2.2324	0.578293		8.54521	8.62772	0.990436		14.251	16.8484	11.0798	13.0098	17.2101	36.5678		12.5302	13.6044	0.963035	2.09536	8.80595	17.581		535	704	1242		203	20	317
KTI12	uc001ctj.1		20.5758	18.9319	42.2299		13.1034	22.2532	37.7008			0.636836	1.17543	0.89275		0.54179	0.75951	0.713342		1.08683	2.23062	0.487233		0.588834	1.69418	0.347564		18.1643	22.9874	17.1457	20.7182	36.3898	48.0701		11.9046	14.3022	20.4949	24.0114	34.7721	40.6295		463	726	1284		134	196	664
FAM214B	uc003zwo.2		22.0698	11.3914	25.3943		2.87024	1.21348	4.99368			0.130053	0.106526	0.196645		1.22086	1.84599	0.661358		1.9374	2.22925	0.869081		2.36529	4.11517	0.574774		16.386	27.7535	13.0709	9.71191	29.5792	21.2095		2.9746	2.76588	1.42516	1.00181	4.69599	5.29138		711	670	1134		43	16	130
DUSP14	uc002hnx.2		52.7558	73.4898	163.798		70.2128	94.1733	159.626			1.3309	1.28145	0.974534		1.03859	0.760495	1.36568		0.717866	2.22885	0.322079		0.74557	1.69503	0.439857		52.6224	52.8893	78.4763	68.5033	167.803	159.793		65.8101	74.6155	92.8677	95.4789	165.098	154.155		668	1602	2749		396	460	1621
RCAN1	uc002yue.2		49.0778	44.8107	99.8221		84.1329	59.046	122.507			1.71428	1.31768	1.22725		1.30099	0.931374	1.39685		1.09522	2.22764	0.491652		1.42487	2.07477	0.686762		43.8092	54.3463	54.4511	35.1703	94.3303	105.314		67.924	100.342	59.1691	58.9229	119.333	125.68		782	1285	2146		609	370	1557
COQ10B	uc002uuh.1		21.1115	24.0041	53.367		45.2607	54.6177	74.6859			2.14389	2.27535	1.39948		0.942226	0.615061	1.53192		0.879494	2.22324	0.395591		0.828682	1.36743	0.606015		21.9359	20.2871	21.9495	26.0587	59.9345	46.7994		43.0625	47.459	53.341	55.8944	78.4262	70.9456		308	582	1025		292	305	873
VPS37B	uc001udl.2		55.3176	45.8436	101.855		61.6375	64.6871	116.329			1.11425	1.41104	1.1421		0.789663	0.809404	0.975611		1.20666	2.2218	0.543101		0.952855	1.79833	0.529855		54.6637	55.9715	41.039	50.6482	103.743	99.9679		62.9349	60.3401	64.5077	64.8666	101.19	131.468		1015	1405	2481		504	459	1606
TBKBP1	uc002ilu.2		3.73005	1.73809	3.85186		1.34291	0.887788	3.33467			0.360026	0.510783	0.865731		0.704852	1.69491	0.415864		2.14606	2.21614	0.968375		1.51265	3.75616	0.402712		4.04123	3.41886	1.68241	1.79378	3.63429	4.06943		1.36053	1.3253	1.07554	0.70004	2.85147	3.81788		152	118	205		24	14	100
ETV3	uc001fqr.2		9.12185	6.4488	14.2878		14.2065	12.5771	25.8968			1.55742	1.95029	1.81251		0.798555	0.929351	0.859261		1.4145	2.21558	0.638436		1.12956	2.05905	0.548583		8.20831	10.0354	6.19417	6.70344	16.3352	12.2405		13.8463	14.5668	12.8432	12.311	30.6228	21.1708		295	358	623		208	160	722
CDC42SE1	uc001ewp.2		81.1241	81.2102	179.46		112.272	188.394	209.845			1.38396	2.31983	1.16931		0.596578	0.504051	1.18357		0.99894	2.20983	0.452045		0.595945	1.11386	0.535025		82.6875	79.5607	84.0062	78.4142	176.288	182.633		96.4762	128.069	193.41	183.378	159.721	259.969		392	669	1145		241	351	725
ISG20L2	uc001fps.1		15.2778	12.6776	27.963		9.19554	8.26021	9.48606			0.601889	0.651561	0.339236		0.923766	0.520651	1.77425		1.2051	2.20571	0.546357		1.11323	1.1484	0.969374		12.4948	18.0608	12.4318	12.9234	31.146	24.78		9.00609	9.38499	7.72668	8.79375	6.77259	12.1995		322	467	806		89	69	145
HMGN2	uc001bmq.3		24.9573	3.25743	7.17139		1.06067	0.618967	0			0.0424992	0.190017	0		0.22366	0	#DIV/0!		7.66167	2.20155	3.48013		1.71361	0	#DIV/0!		27.5974	22.3173	3.7767	2.73816	6.43414	7.90864		0.540836	1.5805	0.570062	0.667871	0	0		214	48	80		4	2	0
C14orf142	uc001ybl.1		19.562	18.3977	40.1621		46.7787	52.9383	61.119			2.3913	2.87744	1.52181		0.831051	0.528875	1.57136		1.06329	2.183	0.487077		0.883646	1.15453	0.765372		17.3628	21.7613	18.4336	18.3618	41.2654	39.0588		48.4796	45.0779	59.616	46.2607	58.0607	64.1773		119	194	330		129	128	294
ARMC5	uc002ecc.2		23.5138	16.8091	36.6859		6.17392	10.5441	19.7195			0.262565	0.627282	0.537523		0.418576	0.856908	0.488473		1.39887	2.1825	0.64095		0.585534	1.8702	0.313087		19.4647	27.563	15.8622	17.7561	32.9366	40.4352		7.13507	5.21276	11.3593	9.72882	20.7696	18.6694		1399	1733	2978		168	251	976
ZNF408	uc001nde.1		18.3151	9.66258	21.0745		10.987	10.4571	16.4575			0.599888	1.08222	0.780919		0.55431	0.721587	0.768182		1.89547	2.18105	0.869064		1.05068	1.57381	0.667599		15.3479	21.2823	9.07423	10.2509	19.9412	22.2079		11.8946	10.0794	12.4354	8.47872	18.5691	14.3459		839	765	1315		230	193	644
STK40	uc001cak.1		18.6773	17.1609	37.3076		3.33199	3.38585	13.5924			0.178398	0.1973	0.364334		0.904193	1.8466	0.489653		1.08836	2.17399	0.50063		0.984091	4.01448	0.245135		17.0898	20.2649	17.2099	17.1119	38.1353	36.4799		3.05801	3.60596	3.39291	3.37879	11.9509	15.234		521	826	1399		42	37	290
SLC25A25	uc004btb.2		15.109	15.758	34.2488		9.19635	15.0725	29.8426			0.608667	0.9565	0.871346		0.636348	0.910973	0.698536		0.958817	2.17343	0.441155		0.610141	1.97993	0.308162		12.9967	17.2213	17.1216	14.3943	36.0419	32.4557		9.04238	9.35032	15.5429	14.6021	35.3762	24.3089		483	891	1486		134	191	829
STC2	uc003mco.1		477.148	369.133	801.945		806.971	967.999	1306.95			1.69124	2.62236	1.62973		0.644931	0.621474	1.03774		1.29262	2.17251	0.594988		0.833649	1.35016	0.617445		332.582	621.714	379.69	358.577	627.4	976.49		630.051	983.891	937.016	998.982	1117.84	1496.06		8838	12317	20735		7031	7279	19051
YOD1	uc001hfe.1		5.6797	4.73396	10.2739		10.1475	4.51473	19.8807			1.78662	0.95369	1.93506		1.87338	2.02902	0.923289		1.19978	2.17026	0.552827		2.24763	4.40351	0.510419		5.37823	5.98117	4.22946	5.23847	8.94013	11.6077		9.08509	11.2098	4.04322	4.98625	19.1821	20.5793		127	178	307		102	39	350
TRMT12	uc003yra.3		4.74256	5.26002	11.4137		3.0118	2.19945	5.15587			0.635058	0.418146	0.451727		1.51875	1.08031	1.40584		0.901625	2.16989	0.415515		1.36934	2.34416	0.58415		4.27866	5.20646	6.17016	4.34987	11.9249	10.9024		3.43671	2.58689	2.46984	1.92907	5.05135	5.26038		136	269	441		39	25	118
DSEL	uc002lke.1		8.1735	9.35498	20.2836		10.7566	1.8803	10.3668			1.31603	0.200995	0.511094		6.54758	2.54282	2.57493		0.873706	2.16822	0.40296		5.72066	5.51338	1.03759		9.43794	6.90905	10.2474	8.4626	17.5258	23.0414		10.5614	10.9517	1.37656	2.38405	9.15784	11.5758		673	1298	2155		384	57	628
SPATA2	uc002xuw.2		8.66703	6.75037	14.5992		6.44729	6.111	13.4082			0.743886	0.905283	0.918418		0.821717	1.01451	0.809965		1.28393	2.16273	0.593664		1.05503	2.19411	0.480847		9.37469	7.95938	6.74224	6.7585	15.4927	13.7057		7.79126	5.10331	7.07957	5.14243	13.2458	13.5706		298	389	656		97	81	358
ZNF256	uc002qqu.2		3.48849	2.1208	4.58649		4.99763	5.95391	3.86356			1.4326	2.80739	0.842379		0.510298	0.300058	1.70067		1.6449	2.16262	0.760602		0.839387	0.648912	1.29353		4.17936	2.79762	2.28344	1.95815	4.5362	4.63677		5.06317	4.93209	5.0996	6.80822	3.32387	4.40325		146	148	246		90	92	117
DNAJC25	uc004bfl.2		20.7459	21.3447	46.1251		17.2093	12.9148	36.5603			0.829526	0.605057	0.792632		1.37099	1.31001	1.04655		0.971948	2.16096	0.449775		1.33253	2.83089	0.47071		19.1005	22.3914	22.2607	20.4287	44.1522	48.098		15.7988	18.6197	10.8961	14.9334	32.4697	40.6509		478	854	1427		179	115	646
MNT	uc002fur.2		8.69054	4.81392	10.4027		10.5476	5.16614	19.0652			1.21369	1.07317	1.83272		1.13094	1.70777	0.662235		1.80529	2.16096	0.835411		2.04169	3.69042	0.553239		8.1857	9.19538	3.97613	5.65171	12.3198	8.48562		11.9873	9.108	7.07563	3.25664	18.7111	19.4194		327	301	524		178	78	569
TAF13	uc001dwm.1		44.7834	48.2174	103.929		160.357	90.2992	188.262			3.58073	1.87275	1.81145		1.91201	0.967266	1.97672		0.92878	2.15542	0.430904		1.77584	2.08487	0.851776		50.3408	39.2259	42.2488	54.1861	109.29	98.568		143.586	177.128	82.4955	98.103	187.468	189.056		354	620	1066		553	268	1151
PCF11	uc001ozx.3		19.7177	21.3089	45.8701		8.76829	13.3415	28.4044			0.444692	0.626099	0.619236		0.710258	0.989038	0.71813		0.925326	2.15262	0.429859		0.65722	2.12903	0.308695		23.565	15.8704	19.6976	22.9202	52.7642	38.9759		9.85108	7.68551	14.518	12.165	33.4009	23.4079		2082	3650	6213		398	530	2454
SFT2D3	uc002tpf.2		14.0687	6.75517	14.5136		7.04302	7.32287	17.2603			0.500614	1.08404	1.18924		0.461805	1.09705	0.420952		2.08266	2.14852	0.969347		0.961783	2.35703	0.408048		10.66	17.4774	8.07442	5.43592	12.0091	17.0181		9.58064	4.50539	9.75016	4.89559	14.3756	20.145		186	164	265		43	40	176
ANKRD50	uc003ifg.3		12.3621	11.3134	24.248		14.9454	6.48252	18.6242			1.20896	0.572995	0.768072		2.1099	1.34045	1.57402		1.0927	2.1433	0.509822		2.30549	2.87299	0.802471		16.3303	8.39396	11.5415	11.0853	24.5491	23.9468		15.3329	14.5578	6.8533	6.11175	18.7894	18.459		1224	1812	3016		624	236	1388
STK10	uc003mbo.1		21.7606	17.2749	37.0046		16.1019	16.7071	30.2468			0.739955	0.96713	0.817381		0.765104	0.845161	0.905276		1.25967	2.1421	0.588052		0.963779	1.81042	0.53235		18.0429	25.4784	16.994	17.5558	30.8105	43.1986		15.1443	17.0595	21.1828	12.2313	28.6816	31.812		1341	1858	3110		455	418	1488
ORAOV1	uc001opc.2		29.9881	28.0303	59.9298		50.1667	76.4097	73.0019			1.67289	2.72596	1.21812		0.613687	0.44686	1.37333		1.06984	2.13803	0.500387		0.656549	0.9554	0.687197		29.8616	30.1146	27.3745	28.6862	53.8211	66.0384		47.9637	52.3697	76.6668	76.1526	79.3259	66.6778		259	410	686		193	255	516
ZNF283	uc002oxr.3		2.4323	2.0584	4.39712		1.34037	0.808501	1.24594			0.551073	0.392781	0.283354		1.40301	0.721405	1.94482		1.18164	2.13618	0.553157		1.65785	1.54105	1.07579		3.09623	1.76837	1.86918	2.24762	4.14233	4.6519		1.35795	1.3228	1.10103	0.515975	0.875715	1.61616		111	150	254		26	14	38
TRIM36	uc003kqs.2		1.10443	2.05509	4.38707		2.15993	1.01814	4.11228			1.9557	0.495421	0.937363		3.94756	1.89205	2.08639		0.53741	2.13473	0.251746		2.12146	4.03903	0.52524		1.39938	0.809481	2.56689	1.5433	5.21449	3.55965		1.33886	2.98101	1.20961	0.826668	4.04682	4.17774		55	174	277		46	19	154
KLHL28	uc001wvr.2		3.55444	3.82956	8.15955		5.12259	4.35969	10.1987			1.44118	1.13843	1.24991		1.26594	1.09792	1.15303		0.928159	2.13068	0.435617		1.17499	2.33931	0.50228		4.26424	2.84465	4.72025	2.93888	8.52117	7.79793		4.88826	5.35692	2.83383	5.88554	8.83029	11.5671		137	253	403		85	61	285
ITPRIPL2	uc002dfu.3		28.0298	14.4574	30.6871		14.5616	15.3112	29.0583			0.519503	1.05906	0.946923		0.490535	0.894121	0.548622		1.93879	2.12259	0.913406		0.951042	1.89785	0.501115		22.0866	33.973	12.1052	16.8095	31.5734	29.8008		15.0101	14.113	16.9219	13.7004	30.7948	27.3218		943	832	1419		226	208	821
PPP1R15A	uc002pky.3		209.754	146.39	310.439		31.5581	31.3854	43.9243			0.150453	0.214396	0.141491		0.701751	0.65995	1.06334		1.43284	2.12064	0.675667		1.0055	1.39951	0.718464		142.266	277.241	168.705	124.075	303.075	317.804		23.5459	39.5702	36.4449	26.326	42.3836	45.465		8516	10986	17663		605	527	1472
CEBPD	uc003xqh.1		9.17044	4.53343	9.59929		5.57879	4.52752	7.45366			0.608344	0.998695	0.77648		0.609139	0.777494	0.783464		2.02285	2.11744	0.955325		1.23219	1.6463	0.748463		9.55152	8.78937	4.91203	4.15484	6.64153	12.557		7.50313	3.65444	5.0841	3.97094	5.88369	9.02363		157	133	216		42	30	92
GZF1	uc002wsz.2		18.9237	14.6428	31.0009		15.8374	16.5403	27.8458			0.836908	1.12958	0.898225		0.7409	0.795182	0.931736		1.29236	2.11714	0.610424		0.957506	1.68351	0.568754		18.8232	19.0242	14.7752	14.5104	28.7861	33.2157		14.2078	17.467	21.5855	11.495	28.0466	27.6449		879	1159	1909		328	304	1027
ZFPM1	uc002fkv.2		8.15661	4.6088	9.75391		4.87159	3.15978	6.57417			0.597257	0.685598	0.674004		0.871148	0.983089	0.886133		1.76979	2.11637	0.836239		1.54175	2.08058	0.74102		6.45069	9.86252	4.52024	4.69737	7.57536	11.9325		4.83327	4.90991	3.42056	2.89901	4.16219	8.98615		519	515	852		143	81	294
MOB3C	uc001cqe.3		7.09718	4.34033	9.13744		2.76042	5.38405	8.26269			0.388945	1.24047	0.904268		0.313547	0.728972	0.430122		1.63517	2.10524	0.776714		0.512702	1.53466	0.334082		6.23734	7.95702	4.08837	4.5923	9.41761	8.85727		4.74971	0.771123	7.50957	3.25853	11.4821	5.04323		120	126	209		21	37	130
ADORA2B	uc002gpd.1		53.3574	35.9049	75.5761		50.2222	33.7051	54.9146			0.941242	0.938733	0.726613		1.00267	0.774035	1.29538		1.48608	2.1049	0.706008		1.49005	1.62927	0.914552		45.4569	61.2579	33.2701	38.5397	62.4997	88.6525		47.3892	53.0553	26.8962	40.514	44.2568	65.5724		1105	1279	2126		475	272	853
ZNF398	uc003wfl.2		8.52304	5.20253	10.941		9.03376	8.32418	11.5562			1.05992	1.60002	1.05622		0.662441	0.66013	1.0035		1.63825	2.10302	0.779		1.08524	1.38826	0.781727		6.90378	10.1423	5.00111	5.40395	9.13908	12.7429		9.69592	8.37161	6.85197	9.79639	11.4802	11.6321		341	363	599		166	131	377
KCNK6	uc002oic.2		21.609	6.58902	13.794		22.5341	9.22917	20.0984			1.04281	1.40069	1.45704		0.744498	1.04023	0.715705		3.27955	2.09349	1.56655		2.44162	2.17771	1.12119		17.6366	25.5814	5.34968	7.82836	11.9661	15.6219		22.9406	22.1276	7.34891	11.1094	19.9324	20.2644		424	219	370		203	71	321
ZNF800	uc003vly.1		11.0687	13.8328	28.9252		25.618	24.3963	27.9104			2.31446	1.76366	0.964915		1.31231	0.547109	2.39862		0.800178	2.09107	0.382665		1.05008	1.14404	0.917867		13.9769	8.16048	15.4796	12.1859	31.6253	26.2252		24.6595	26.5765	23.0058	25.7868	25.2602	30.5606		502	1043	1664		495	407	923
TGFB1	uc002oqh.1		71.714	53.5616	111.991		80.5001	98.0748	128.24			1.12251	1.83107	1.1451		0.613039	0.625371	0.98028		1.33891	2.09088	0.640356		0.820802	1.30758	0.627729		78.9336	64.4945	50.8526	56.2706	114.087	109.895		96.018	64.9821	100.449	95.7009	124.254	132.226		1848	2285	3759		905	961	2539
ZNF526	uc002osz.1		10.6202	5.57603	11.632		8.93505	8.07992	9.43025			0.841324	1.44905	0.81072		0.580605	0.559485	1.03775		1.90462	2.08606	0.913022		1.10583	1.16712	0.947488		10.1831	11.0574	5.85452	5.29754	11.1338	12.1301		9.46272	8.40738	9.09724	7.0626	8.26095	10.5996		462	419	675		174	138	311
SAMD11	uc001abw.1		3.08744	1.66299	3.44839		0.405594	0.513442	0.649886			0.131369	0.308747	0.188461		0.42549	0.610405	0.697062		1.85656	2.07361	0.895328		0.78995	1.26574	0.624099		3.30393	2.87095	1.60878	1.71719	1.96254	4.93424		0.511963	0.299225	0.647555	0.37933	0.367886	0.931887		139	125	203		8	9	19
SEC24A	uc003kzs.2		13.9618	18.9546	39.1474		23.0838	16.1389	50.4195			1.65336	0.851447	1.28794		1.94182	1.51265	1.28372		0.736589	2.06532	0.356647		1.43032	3.1241	0.457835		17.5703	10.3533	21.4226	16.4867	49.4913	28.8035		21.2859	24.8817	14.4663	17.8115	46.1911	54.6479		1045	2365	3721		737	443	2766
SOCS5	uc002rvf.2		5.10809	4.4862	9.26221		3.30727	2.14745	3.57699			0.647457	0.478679	0.386192		1.35259	0.806787	1.67652		1.13862	2.0646	0.551498		1.54009	1.66569	0.924596		4.63079	5.58538	4.73765	4.23476	10.0737	8.45071		3.71752	2.89702	1.7241	2.5708	2.55261	4.60137		154	236	376		45	25	77
PPP1R15B	uc001hav.3		19.2152	20.068	41.4237		20.8079	14.2405	38.9139			1.08289	0.709612	0.939411		1.52603	1.32384	1.15273		0.957507	2.06417	0.46387		1.46118	2.73263	0.534717		21.949	16.4814	17.7314	22.4045	48.3457	34.5017		20.0206	21.5952	11.838	16.6429	38.3637	39.464		918	1557	2561		432	253	1428
C1orf110	uc001gck.2		2.95866	3.76435	7.76748		4.7125	3.86043	8.09944			1.59278	1.02553	1.04274		1.55314	1.01678	1.5275		0.785969	2.06343	0.380904		1.22072	2.09806	0.58183		3.32582	2.5915	4.42861	3.10009	8.32525	7.20971		4.19878	5.22621	3.68807	4.0328	9.40534	6.79354		59	129	201		41	29	133
CDR2L	uc002jml.3		15.8785	11.2367	23.15		7.14073	3.58815	13.1198			0.449711	0.319324	0.566729		1.40832	1.77478	0.793519		1.41309	2.06021	0.685897		1.99008	3.65641	0.544273		13.7716	17.9854	9.7167	12.7567	25.3526	20.9473		8.27357	6.00789	3.64683	3.52948	15.0132	11.2264		470	564	929		96	42	332
DKFZp761E198	uc001ofo.3		24.1922	15.167	31.2437		8.28308	9.95217	22.3274			0.342386	0.656173	0.714622		0.521792	1.08908	0.479115		1.59506	2.05998	0.774307		0.832289	2.24348	0.370982		20.8205	27.564	13.8473	16.4867	28.0528	34.4346		8.72614	7.84001	11.4302	8.47418	19.2104	25.4445		1270	1364	2225		198	209	898
SYDE2	uc009wcm.2		2.00687	2.18119	4.48593		2.03919	1.54039	3.91262			1.0161	0.706215	0.872198		1.4388	1.23503	1.16499		0.920082	2.05665	0.44737		1.32382	2.54002	0.521182		1.98441	2.02933	2.321	2.04138	5.14735	3.82451		2.26668	1.81169	1.28648	1.79429	3.80516	4.02008		157	294	466		71	46	240
CAMK2N1	uc001bdh.2		22.749	22.0417	45.2863		32.6007	20.4342	26.5058			1.43306	0.927071	0.585294		1.5458	0.631337	2.44845		1.03209	2.05458	0.502337		1.5954	1.29713	1.22995		22.6681	22.8299	14.6489	29.4344	45.6347	44.938		28.7694	36.432	17.1837	23.6847	17.2276	35.784		108	167	285		69	37	86
FST	uc003jpd.2		70.7235	64.3313	132.151		89.2327	71.6187	90.4273			1.26171	1.11328	0.684272		1.13333	0.614646	1.84388		1.09936	2.05423	0.535171		1.24594	1.26262	0.986789		54.3421	87.1049	83.6734	44.9893	106.796	157.506		68.0253	110.44	88.4963	54.741	90.6845	90.1701		1515	2573	3902		888	628	1597
BCAR3	uc001dqa.2		65.714	53.6629	110.225		41.2785	30.2911	56.465			0.628153	0.56447	0.512269		1.11282	0.907522	1.22622		1.22457	2.05403	0.596179		1.36272	1.86408	0.731045		60.2901	71.1379	51.1447	56.1812	88.3441	132.107		38.9494	43.6075	30.3908	30.1915	40.9592	71.9709		3501	4886	7886		993	632	2155
KANK1	uc003zgn.1		6.50163	5.07342	10.411		3.5023	2.89741	3.7022			0.538681	0.571097	0.355606		0.943238	0.622672	1.51482		1.28151	2.05206	0.624498		1.20877	1.27776	0.946005		7.30002	5.70323	4.3802	5.76663	7.68495	13.137		4.00419	3.0004	2.43495	3.35988	3.01259	4.39181		589	746	1223		138	98	241
VGLL3	uc003dqn.2		5.49012	4.48143	9.1863		18.0975	10.0984	25.1339			3.29638	2.25339	2.73602		1.46285	1.21418	1.20481		1.22508	2.04986	0.597642		1.79212	2.4889	0.720043		6.07181	4.90843	4.66149	4.30137	9.98259	8.39001		17.909	18.2861	12.7361	7.46068	26.7028	23.5651		118	162	257		170	84	430
B3GNT5	uc003flk.2		7.03406	7.68467	15.746		7.60668	1.2074	8.3459			1.08141	0.157119	0.530032		6.88274	3.37345	2.04027		0.915336	2.04902	0.44672		6.30002	6.91226	0.911428		8.07834	5.98978	8.2628	7.10655	16.009	15.4831		7.9812	7.23216	1.9564	0.458413	8.0766	8.61519		177	325	512		83	12	160
TRIAP1	uc001tyg.2		86.1719	92.7087	189.832		245.504	198.178	269.994			2.849	2.13764	1.42228		1.33278	0.665349	2.00313		0.929491	2.04762	0.453937		1.2388	1.36238	0.909292		95.1135	77.2303	100.521	84.896	163.307	216.358		260.405	230.603	174.667	221.689	198.856	341.133		405	739	1161		504	350	885
RBM12	uc002xdr.2		99.4441	124.961	255.141		83.6026	64.2324	139.524			0.840699	0.51402	0.546848		1.63554	1.06387	1.53735		0.795801	2.04177	0.389761		1.30156	2.17217	0.5992		114.117	84.7714	122.183	127.739	231.746	278.536		81.4244	85.7807	58.9454	69.5194	131.719	147.328		6228	12923	20645		2273	1505	6596
METTL21D	uc001wxo.1		8.25944	6.10029	12.4497		4.5937	3.04234	5.05322			0.556175	0.498721	0.40589		1.1152	0.813862	1.37026		1.35394	2.04085	0.663423		1.50992	1.66097	0.909063		7.55603	8.96285	5.92932	6.27125	11.62	13.2795		6.07355	3.11385	1.34774	4.73694	5.74254	4.3639		116	147	235		29	16	60
WWTR1	uc003exf.2		33.9649	30.5521	62.3457		63.5324	70.0432	107.547			1.87053	2.29258	1.72501		0.815904	0.752429	1.08436		1.11171	2.04064	0.544784		0.907046	1.53544	0.590742		37.15	30.7798	28.7199	32.3842	72.2743	52.4171		68.1705	58.8944	71.4849	68.6014	106.479	108.615		897	1335	2148		734	704	2203
SLC25A44	uc001fnp.2		15.5118	12.4332	25.3278		15.0496	10.222	17.4701			0.970203	0.822149	0.68976		1.18008	0.838972	1.40658		1.24761	2.0371	0.612444		1.47228	1.70907	0.861453		16.3177	14.706	9.68622	15.1803	27.4105	23.2451		15.4682	14.631	9.92427	10.5197	14.9455	19.9946		318	412	682		136	80	265
PTX3	uc003fbl.3		750.504	935.896	1902.44		947.22	883.187	1728.77			1.26211	0.943681	0.90871		1.33743	0.962942	1.3889		0.80191	2.03275	0.394495		1.0725	1.95742	0.547916		567.454	933.554	1344.58	527.212	1827.21	1977.67		771.482	1122.96	954.653	811.721	1775.43	1682.11		17798	42513	62349		10451	8489	34192
LUZP1	uc010odv.1		27.7816	23.1034	46.9437		29.5235	21.6577	44.9773			1.0627	0.937425	0.95811		1.13364	1.02207	1.10916		1.20249	2.03189	0.591807		1.36319	2.07673	0.65641		29.9255	25.6378	22.2351	23.9718	49.4732	44.4143		30.0063	29.0408	24.35	18.9655	42.3252	47.6294		1987	2753	4391		927	596	2454
AKAP8	uc002nav.2		26.7147	23.3869	47.5051		16.1776	19.1658	41.6324			0.60557	0.81951	0.876378		0.738941	1.06939	0.690992		1.1423	2.03127	0.562355		0.844089	2.17222	0.388583		23.9282	29.5012	21.7493	25.0244	43.7584	51.2518		17.5405	14.8148	21.0532	17.2783	41.0022	42.2626		1179	1763	2827		323	335	1471
MTF1	uc001cce.1		4.85128	4.23941	8.60667		6.1032	5.86545	9.82374			1.25806	1.38356	1.14141		0.909295	0.824983	1.1022		1.14433	2.03016	0.563665		1.04053	1.67485	0.621271		4.95932	4.74324	3.71139	4.76742	8.91924	8.29411		5.45349	6.75292	6.1379	5.59301	9.88916	9.75832		240	347	562		134	112	384
TRAF6	uc001mws.1		5.12229	3.40718	6.91304		6.0554	5.50183	7.40748			1.18217	1.61478	1.07152		0.732092	0.663573	1.10326		1.50338	2.02896	0.74096		1.10061	1.34637	0.81747		4.93371	5.31088	3.54831	3.26605	6.3546	7.47149		4.94874	7.16206	5.06713	5.93653	6.32189	8.49308		164	188	295		87	68	178
ZNF557	uc002mgc.2		2.74853	3.03678	6.13902		9.58201	10.1482	9.83235			3.48624	3.34177	1.60162		1.04323	0.479271	2.1767		0.905079	2.02156	0.447714		0.944205	0.968874	0.974539		3.7395	1.75755	2.97241	3.10115	5.76381	6.51424		8.96998	10.194	9.6298	10.6667	8.02389	11.6408		80	141	223		117	107	198
EDA2R	uc004dwq.2		24.068	10.4282	21.0592		39.2519	16.4825	28.8298			1.63088	1.58057	1.36899		1.03183	0.86614	1.1913		2.30797	2.01944	1.14287		2.38143	1.74912	1.3615		26.7967	21.3393	11.5465	9.3099	12.232	29.8864		41.5229	36.9809	14.5056	18.4594	21.5967	36.0629		471	347	535		335	121	395
GALNT4	uc001tbd.2		6.00239	4.87194	9.8193		9.65414	8.98875	14.3973			1.60838	1.845	1.46622		0.871751	0.794699	1.09696		1.23203	2.01548	0.611285		1.07403	1.6017	0.670554		7.79004	4.21475	5.08395	4.65994	10.3715	9.26707		10.019	9.28928	9.03363	8.94387	14.8422	13.9523		238	315	491		162	131	435
TP53RK	uc002xsk.2		42.7481	51.8795	104.544		47.0104	58.6343	80.2178			1.09971	1.1302	0.767312		0.973019	0.678916	1.4332		0.823988	2.01513	0.408901		0.801756	1.3681	0.586035		38.912	46.5841	55.8167	47.9423	104.572	104.516		45.0061	49.0147	58.9295	58.3391	78.0055	82.4301		686	1457	2257		341	369	1023
IRF1	uc003kxa.2		35.9424	26.2915	52.9314		54.6859	58.0857	67.4793			1.52149	2.20929	1.27484		0.688675	0.577037	1.19347		1.36707	2.01325	0.679038		0.941468	1.16172	0.810409		40.2808	31.604	26.2145	26.3686	54.9333	50.9295		62.9862	46.3856	59.7737	56.3978	59.708	75.2507		772	940	1476		511	473	1073
PWWP2B	uc001lll.3		5.39197	3.41859	6.87469		1.4004	1.24803	3.4416			0.25972	0.365072	0.500619		0.71142	1.37129	0.518797		1.57725	2.01097	0.784322		1.12209	2.75762	0.406904		3.9037	6.88025	3.09605	3.74114	7.46253	6.28686		1.41877	1.38204	1.62006	0.876009	3.87031	3.01289		198	220	351		24	19	110
PTRH2	uc002ixt.2		57.2373	91.2308	183.455		102.831	133.99	204.921			1.79657	1.46869	1.11701		1.22324	0.760549	1.60837		0.62739	2.01089	0.311997		0.767452	1.52938	0.501807		62.7444	51.7302	97.7207	84.7408	182.803	184.107		104.967	100.694	132.935	135.044	199.163	210.678		664	1793	2774		522	590	1830
SEC24D	uc003ici.3		29.3491	32.689	65.7069		35.6013	36.5075	64.4124			1.21303	1.11681	0.980299		1.08615	0.877765	1.23741		0.897828	2.01006	0.446667		0.975178	1.76436	0.552709		36.1191	22.5791	33.7879	31.5901	67.629	63.7849		37.4966	33.706	36.1879	36.8271	59.7149	69.11		2064	3783	5891		1071	953	3350
FJX1	uc001mwh.2		66.7151	44.0719	88.5068		14.5477	10.1804	24.2002			0.218057	0.230995	0.273428		0.943994	1.1837	0.797496		1.51378	2.00824	0.753784		1.429	2.37715	0.60114		44.7802	88.65	39.7837	48.3601	77.399	99.6147		14.7385	14.3569	10.4692	9.89152	22.4479	25.9526		1791	2092	3333		184	112	529
FAM200B	uc003gof.3		8.74792	9.31036	18.6633		0.994827	0.305666	1.58033			0.113722	0.0328307	0.0846757		3.46388	2.57916	1.34303		0.939589	2.00457	0.468723		3.25462	5.17011	0.629507		10.4355	7.06034	11.062	7.55876	16.6034	20.7232		0.897196	1.09246	0.47284	0.138492	1.11928	2.04137		367	665	1004		18	5	45
INSIG1	uc003wly.2		32.3437	27.4636	54.8878		37.9877	36.4062	78.8617			1.1745	1.32562	1.43678		0.886002	1.08386	0.817452		1.17769	1.99857	0.58927		1.04344	2.16616	0.4817		31.2598	33.4277	30.5797	24.3475	53.2124	56.5632		39.4916	36.4837	43.2371	29.5753	66.8253	90.898		575	852	1300		302	255	1049
ZNF786	uc003wfh.2		6.76653	3.77322	7.53465		3.68178	2.0433	5.30023			0.544116	0.541527	0.703448		1.00478	1.29901	0.773499		1.7933	1.99688	0.898055		1.80188	2.59396	0.694644		6.14275	7.3903	3.12611	4.42033	7.29215	7.77715		3.2032	4.16035	2.43844	1.64816	6.71344	3.88702		341	318	511		84	41	237
EID2	uc002oma.2		34.4451	23.0327	45.902		38.5343	43.2526	61.7582			1.11872	1.87787	1.34544		0.595736	0.716468	0.83149		1.49548	1.9929	0.750405		0.890913	1.42785	0.623954		28.6512	40.239	24.4709	21.5946	38.2497	53.5542		35.776	41.2926	49.751	36.7542	57.8488	65.6676		507	600	921		260	256	722
TSC22D2	uc003exv.2		19.6322	12.5424	24.9754		15.588	17.3725	29.5867			0.794003	1.3851	1.18463		0.573244	0.855266	0.670253		1.56527	1.99128	0.786062		0.897283	1.70308	0.52686		18.7145	20.5499	11.9417	13.143	24.1317	25.8191		16.0581	15.118	20.8973	13.8477	29.6175	29.5559		989	1073	1680		352	346	1189
ARMCX6	uc004ehy.2		14.7581	10.6766	21.2573		14.8936	17.4516	15.2639			1.00918	1.63456	0.718053		0.617404	0.439296	1.40544		1.38228	1.99101	0.69426		0.853424	0.874642	0.975741		13.5382	15.978	7.99061	13.3627	21.5514	20.9632		14.1657	15.6215	19.7205	15.1826	17.3921	13.1356		248	295	480		113	116	217
JRK	uc003ywo.2		11.7455	6.64414	13.2217		6.92945	8.231	7.53513			0.589968	1.23884	0.569906		0.476228	0.460034	1.0352		1.76779	1.98998	0.888347		0.841872	0.915458	0.919619		10.7394	12.7515	4.98596	8.30233	8.79505	17.6484		6.27697	7.58193	8.86568	7.59632	6.6154	8.45487		420	391	635		112	116	206
LRRC8E	uc002mir.2		16.0221	13.2111	26.2544		13.0554	19.2245	28.4478			0.814834	1.45518	1.08354		0.559954	0.744609	0.75201		1.21278	1.9873	0.610263		0.679099	1.47976	0.458924		14.8537	17.1905	11.6781	14.7441	26.0494	26.4594		13.313	12.7977	20.4948	17.9543	30.9092	25.9864		823	1143	1809		302	388	1210
ADAM19	uc003lwz.2		14.3424	11.2173	22.2396		8.24077	5.77107	11.2856			0.574576	0.514481	0.507456		1.11681	0.986345	1.13227		1.2786	1.98262	0.644903		1.42795	1.95555	0.730202		15.0268	13.6579	10.8876	11.547	23.1676	21.3116		9.91789	6.56366	5.74563	5.79651	10.3063	12.2649		870	1141	1773		220	134	519
ITGA2	uc003joy.2		18.5323	11.4161	22.5807		44.6693	28.7248	27.9754			2.41035	2.51616	1.23891		0.957948	0.492381	1.94554		1.62334	1.97797	0.820714		1.55508	0.973912	1.59674		23.1063	13.9583	9.63034	13.2019	15.5158	29.6456		50.2425	39.0961	25.0852	32.3644	21.7229	34.2279		1497	1461	2317		1538	851	1566
ZCCHC3	uc002wdf.2		47.3933	21.9626	43.4214		18.567	17.101	27.1999			0.391765	0.778642	0.626417		0.503139	0.804499	0.625406		2.15791	1.97706	1.09147		1.08573	1.59055	0.682614		41.4633	53.3233	19.4968	24.4283	38.2965	48.5463		17.8689	19.2652	17.9202	16.2817	25.348	29.0518		1218	960	1510		217	174	550
MAP1A	uc001zrt.2		2.51686	0.785434	1.55042		2.5804	1.17766	1.99454			1.02525	1.49938	1.28645		0.68378	0.857987	0.796959		3.20442	1.97397	1.62334		2.19112	1.69364	1.29373		2.85276	2.18096	0.727246	0.843622	1.50103	1.59981		3.35729	1.80351	1.19692	1.15841	2.07939	1.9097		475	243	379		211	84	296
SYNC	uc001bvt.2		11.0635	6.7274	13.2757		10.9841	5.42591	8.98439			0.992822	0.806539	0.676753		1.23097	0.839083	1.46704		1.64455	1.97338	0.833365		2.02438	1.65583	1.22258		13.2253	8.90175	6.61575	6.83905	10.45	16.1015		13.4902	8.47803	5.65711	5.19471	5.55916	12.4096		359	358	552		153	66	190
STOM	uc004blh.2		21.793	15.9278	31.4052		69.3561	46.6085	70.932			3.18249	2.92623	2.25861		1.08757	0.77185	1.40905		1.36823	1.97171	0.693931		1.48806	1.52187	0.977784		24.804	18.7821	15.1209	16.7348	30.2613	32.549		79.0854	59.6268	40.0021	53.2149	64.3164	77.5475		415	499	774		573	331	1006
IRF2BPL	uc001xsy.2		60.8996	39.388	77.582		35.4104	38.0191	73.1753			0.581456	0.965247	0.9432		0.602391	0.97716	0.616471		1.54615	1.96969	0.784971		0.931384	1.9247	0.483912		59.6411	62.1581	36.9259	41.8501	82.7677	72.3963		41.1097	29.7111	42.9586	33.0797	74.2574	72.0933		3127	3410	5297		810	764	3000
ZNF579	uc002qlh.2		25.1592	13.7018	26.9829		13.0092	18.3675	23.3055			0.517077	1.34052	0.863712		0.38573	0.644313	0.598669		1.8362	1.9693	0.932412		0.708277	1.26885	0.558206		19.2434	31.075	11.8426	15.561	24.8693	29.0965		14.4054	11.6131	21.8596	14.8753	23.1024	23.5086		886	833	1311		212	264	674
LRRC8A	uc010myp.2		42.786	36.082	70.9451		20.6712	15.9691	46.5653			0.483131	0.442578	0.656357		1.09163	1.48303	0.736079		1.1858	1.96622	0.603086		1.29445	2.91596	0.443919		40.4734	45.0985	37.1868	34.9771	84.5702	57.32		20.6452	20.6972	19.4034	12.5348	49.2103	43.9203		2245	3266	4980		487	332	1994
HOXC8	uc001ser.2		13.5637	8.70412	17.1141		21.5335	20.053	28.9761			1.58758	2.30385	1.69311		0.689097	0.734903	0.937672		1.55831	1.96621	0.792546		1.07383	1.44497	0.743148		14.171	12.9565	7.79129	9.61696	16.5767	17.6516		20.3599	22.7071	18.972	21.134	24.3837	33.5685		211	224	350		148	119	332
KLHL25	uc002bly.2		8.20049	6.57948	12.9291		7.1794	7.36031	13.563			0.875485	1.11868	1.04904		0.782608	0.937748	0.834562		1.24637	1.96506	0.634268		0.975422	1.84273	0.529336		7.06538	9.33559	6.15103	7.00792	14.1288	11.7294		6.51384	7.84497	7.11551	7.6051	14.5149	12.6112		308	425	659		123	109	424
FAM167A	uc003wtw.2		18.2191	8.06805	15.8524		6.88082	3.53411	7.21923			0.37767	0.438038	0.455402		0.862186	1.03964	0.829312		2.25818	1.96484	1.1493		1.94697	2.04273	0.953124		16.0669	20.3713	8.25812	7.87797	11.9572	19.7477		6.97106	6.79058	4.19873	2.86949	4.77072	9.66773		245	189	288		42	19	68
TCTA	uc003cwv.3		20.8813	14.2366	27.9524		45.2767	60.0913	52.1253			2.16829	4.22091	1.86479		0.513702	0.441799	1.16275		1.46674	1.96342	0.747032		0.753465	0.867436	0.868612		20.2978	21.4648	11.8054	16.6677	28.4629	27.4418		42.7093	47.8441	57.7722	62.4104	58.2542	45.9965		133	150	237		129	148	276
GBP1	uc001dmx.2		4.48413	4.24887	8.33993		2.01389	2.84102	2.84409			0.449116	0.668652	0.341021		0.671674	0.510013	1.31697		1.05537	1.96286	0.53767		0.708864	1.00108	0.708097		4.96661	4.00165	4.53928	3.95846	8.26809	8.41177		2.32742	1.70037	3.52646	2.15557	1.45177	4.23642		143	229	346		28	35	57
ZNF12	uc003sqt.1		20.7935	16.1418	31.6755		19.0237	8.91889	16.3901			0.914887	0.552534	0.517436		1.6558	0.936478	1.76812		1.28817	1.96233	0.656452		2.13296	1.83768	1.16068		22.3007	19.2863	17.5749	14.7087	31.4127	31.9384		19.3247	18.7226	8.80822	9.02956	15.7629	17.0172		918	1216	1830		369	150	557
ZNF778	uc002fmv.2		3.9645	3.04314	5.96936		1.79681	0.911857	2.14179			0.453226	0.299644	0.358798		1.51255	1.19741	1.26318		1.30277	1.96158	0.664141		1.9705	2.34882	0.838931		4.02616	3.90284	3.11524	2.97104	5.92069	6.01803		1.82038	1.77325	0.403948	1.41977	2.10365	2.17993		189	247	376		38	16	80
ZSWIM1	uc010ghi.2		6.10827	4.65082	9.12056		15.4553	13.6208	19.1419			2.53022	2.92868	2.09877		0.863945	0.716625	1.20558		1.31338	1.96107	0.669725		1.13469	1.40535	0.807404		7.03096	5.18558	5.37899	3.92265	10.3845	7.85661		17.0094	13.9011	16.5612	10.6804	16.1127	22.1712		198	257	382		217	169	449
TNFRSF10B	uc003xcu.2		122.039	103.266	200.993		109.02	91.6216	179.544			0.893314	0.887241	0.893284		1.00685	1.00681	1.00003		1.1818	1.94637	0.607183		1.18989	1.95962	0.607203		111.274	132.805	115.445	91.0863	206.117	195.869		96.1722	121.867	93.9182	89.3251	169.52	189.568		3331	4969	7379		1346	982	3850
HOMER1	uc003kfy.2		3.03767	7.17983	13.966		2.55878	0.994917	5.53157			0.842351	0.138571	0.396074		6.07883	2.85828	2.12675		0.423084	1.94517	0.217505		2.57186	5.55983	0.462578		3.87107	2.20427	8.26978	6.08988	16.2606	11.6713		3.57138	1.54619	1.25479	0.735042	5.46531	5.59784		73	288	425		26	9	100
UBL3	uc001usp.2		18.0294	18.2304	35.4483		20.2456	9.47975	24.2052			1.12292	0.519996	0.682832		2.15948	1.31315	1.6445		0.988974	1.94446	0.508611		2.13566	2.55336	0.836412		19.6048	16.454	19.1397	17.3211	38.4401	32.4566		19.2833	21.2078	5.90091	13.0586	16.1412	32.2693		134	229	344		66	26	122
SH3BP5L	uc001iew.1		52.469	32.7837	63.6223		11.9613	7.07934	13.0905			0.227969	0.21594	0.205753		1.0557	0.952821	1.10798		1.60046	1.94067	0.824695		1.68961	1.84911	0.913744		46.3236	58.6145	28.9279	36.6395	42.0382	85.2065		11.0617	12.8609	8.65061	5.50807	10.755	15.4259		1313	1392	2150		136	71	246
BLOC1S2	uc001kqw.1		84.3863	95.5282	185.313		103.835	95.0335	165.869			1.23047	0.994821	0.895072		1.23688	0.899732	1.37472		0.883365	1.93988	0.455372		1.09261	1.74537	0.626007		86.7363	82.0363	109.759	81.2972	169.617	201.008		98.4201	109.25	98.9137	91.1533	126.552	205.185		675	1328	1954		368	293	948
SLC1A5	uc002pfs.2		86.8372	105.451	204.463		97.1962	231.263	320.028			1.11929	2.19309	1.56521		0.510373	0.713701	0.715107		0.823484	1.93894	0.424708		0.420284	1.38382	0.303712		74.1336	99.5407	96.6891	114.213	226.566	182.36		93.7554	100.637	273.87	188.656	373.611	266.444		2987	6226	9558		1526	3195	9514
ZBTB39	uc001sml.1		6.7606	4.30526	8.34571		4.72762	3.64942	8.81463			0.699291	0.847665	1.05619		0.824961	1.246	0.66209		1.57031	1.93849	0.810069		1.29545	2.41535	0.536338		6.89859	6.62261	4.24706	4.36346	8.37067	8.32074		4.59659	4.85866	3.91723	3.38161	8.55036	9.0789		316	340	515		98	66	321
ALDH1B1	uc004aay.2		29.4333	27.7716	53.7504		36.5257	47.6664	48.0487			1.24096	1.71637	0.893924		0.723016	0.520821	1.38822		1.05984	1.93545	0.547592		0.766278	1.00802	0.760179		28.9671	29.8994	25.5517	29.9914	52.6795	54.8213		33.8022	39.2491	46.7451	48.5876	44.0451	52.0524		989	1567	2399		548	619	1239
AKIRIN1	uc001ccw.2		49.2131	49.4337	95.6098		46.6778	69.1657	87.0494			0.948484	1.39916	0.910465		0.677895	0.650721	1.04176		0.995537	1.9341	0.514728		0.674869	1.25856	0.536223		39.1192	59.3069	45.001	53.8664	102.907	88.3129		47.5176	45.838	63.701	74.6305	85.0868	89.012		469	816	1251		205	262	674
KITLG	uc001tav.2		21.3092	30.2889	58.57		31.1732	25.6163	39.4759			1.4629	0.845731	0.673994		1.72975	0.796936	2.1705		0.703531	1.93371	0.363824		1.21693	1.54105	0.789678		20.1818	22.4366	37.584	22.9938	60.7608	56.3792		24.3086	38.0379	21.5335	29.699	41.2946	37.6571		372	947	1367		245	172	560
SAT1	uc004dau.2		107.922	76.4795	147.773		39.1014	15.1969	32.3259			0.362311	0.198706	0.218753		1.82335	1.10089	1.65626		1.41112	1.9322	0.730321		2.57298	2.12713	1.2096		117.843	98.0016	84.6166	68.3423	141.774	153.773		42.5226	35.6801	13.7568	16.637	33.6149	31.0369		1186	1434	2118		188	63	281
PURB	uc003tme.2		33.7807	23.3709	45.0627		53.6993	28.4342	90.2117			1.58965	1.21665	2.00192		1.30657	1.64543	0.794062		1.44542	1.92815	0.749638		1.88854	3.17264	0.595259		24.713	42.8484	19.1983	27.5435	38.5331	51.5922		50.0394	57.3591	28.7023	28.1661	78.3256	102.098		631	752	1168		468	215	1325
RGMB	uc003knc.2		73.4733	47.1557	90.9017		40.371	22.487	34.5068			0.549465	0.476867	0.379606		1.15224	0.796042	1.44746		1.5581	1.9277	0.808271		1.79531	1.53453	1.16994		64.2171	82.7294	49.7354	44.576	72.4161	109.387		36.425	44.3169	20.0448	24.9291	25.345	43.6686		2239	2521	3748		560	268	762
PTPRR	uc001swi.1		5.61105	4.52721	8.7236		15.7697	6.72082	12.9276			2.81047	1.48454	1.48192		1.89316	0.998233	1.89651		1.23941	1.92693	0.643203		2.34639	1.92352	1.21984		5.61106	5.61104	5.83256	3.22186	6.37905	11.0682		13.0457	18.4937	7.15482	6.28681	8.38357	17.4717		241	348	496		302	112	379
THBS1	uc001zkh.2		196.118	228.946	440.457		545.277	1329.52	1390.48			2.78034	5.80712	3.15691		0.478782	0.543627	0.880718		0.856615	1.92385	0.445261		0.410132	1.04586	0.392149		234.428	157.809	251.373	206.518	442.191	438.724		625.043	465.511	1765.95	893.081	1447.97	1332.99		15544	30387	44761		18572	40390	85739
STX3	uc001nog.2		48.3616	55.191	106.167		44.4239	30.461	73.6732			0.918579	0.55192	0.693934		1.66434	1.25731	1.32373		0.876258	1.92364	0.455522		1.45839	2.41861	0.602986		50.2566	46.4665	62.8254	47.5566	104.573	107.762		44.4046	44.4433	36.5176	24.4044	64.9657	82.3806		909	1796	2626		369	223	1038
STX1A	uc003tyx.2		43.9113	31.1789	59.909		22.5413	23.9869	46.9143			0.513338	0.769332	0.783093		0.667252	1.01789	0.655527		1.40836	1.92146	0.732966		0.939733	1.95583	0.480479		47.9976	39.8249	31.2981	31.0598	64.7124	55.1056		19.6808	25.4019	26.7083	21.2656	43.8997	49.9289		826	982	1470		186	173	670
FKBP14	uc003tal.1		14.1803	18.8106	36.14		58.7237	45.6021	78.4537			4.14123	2.42427	2.17082		1.70824	0.895453	1.90768		0.753843	1.92126	0.392369		1.28774	1.7204	0.748514		17.3131	11.0474	19.1834	18.4378	44.8556	27.4245		62.984	54.4634	42.9567	48.2474	87.9365	68.971		199	434	648		353	237	879
RUNDC1	uc002ici.1		13.2437	7.79762	14.9764		11.3432	9.77673	12.5913			0.856499	1.25381	0.840746		0.683117	0.670553	1.01874		1.69843	1.92064	0.884306		1.16023	1.28789	0.900875		11.0411	15.4463	6.6474	8.94783	13.1054	16.8474		11.2651	11.4214	8.48134	11.0721	11.0593	14.1234		510	511	786		200	148	376
CHPF2	uc003wjr.1		69.537	58.0416	111.454		22.2963	17.8965	37.0458			0.320639	0.308339	0.332386		1.03989	1.07799	0.96466		1.19805	1.92025	0.623906		1.24585	2.07	0.601858		66.4325	72.6415	57.2274	58.8559	106.902	116.006		22.9453	21.6473	18.9483	16.8447	37.5056	36.586		3480	4962	7445		500	350	1485
TMEM186	uc002cze.2		24.1742	11.8157	22.6715		41.1335	33.267	32.6811			1.70154	2.8155	1.44151		0.604349	0.51199	1.18039		2.04595	1.91876	1.06629		1.23646	0.982386	1.25863		21.5261	26.8224	13.3933	10.2381	18.9594	26.3836		40.0271	42.24	32.3458	34.1883	28.6295	36.7327		324	281	410		250	175	336
TNS1	uc002vgt.2		5.82451	4.0303	7.7304		4.54594	5.51021	5.14553			0.780484	1.3672	0.665623		0.570865	0.486853	1.17256		1.44518	1.91807	0.753455		0.825002	0.933817	0.883473		7.29694	4.35207	3.62525	4.43536	4.83005	10.6308		5.59082	3.50105	6.1876	4.83283	3.85803	6.43304		693	767	1167		230	245	419
EXOC8	uc001huq.2		5.5452	4.24891	8.14419		19.0542	17.0639	25.5939			3.43617	4.01605	3.1426		0.855609	0.782509	1.09342		1.30509	1.91677	0.680878		1.11664	1.49989	0.744483		5.84789	5.2425	4.38797	4.10986	8.90227	7.38611		16.7405	21.368	17.1381	16.9896	26.2327	24.9551		265	344	511		402	312	968
DHFRL1	uc003dri.2		80.4011	45.238	86.6		117.14	76.075	88.4468			1.45695	1.68166	1.02133		0.866375	0.607331	1.42653		1.77729	1.91432	0.928419		1.5398	1.16263	1.32442		108.946	51.8565	54.485	35.9911	77.3142	95.8859		107.269	127.012	51.6593	100.491	80.1084	96.7852		420	393	565		257	141	332
HDAC9	uc003sui.2		18.2251	12.6363	24.1883		18.736	6.73338	11.3268			1.02803	0.532861	0.468275		1.92927	0.878794	2.19536		1.44228	1.91419	0.753468		2.78256	1.68218	1.65414		19.1313	17.3189	14.7698	10.5028	18.9966	29.38		17.6676	19.8044	7.53111	5.93565	7.51986	15.1337		1289	1553	2246		585	184	546
ANTXR2	uc003hlz.3		78.8695	65.022	124.449		113.999	79.861	118.888			1.44541	1.22821	0.955314		1.17684	0.777807	1.51302		1.21297	1.91395	0.633751		1.42747	1.48868	0.958879		89.098	68.6411	60.5612	69.4828	97.9035	150.994		119.306	108.692	59.5593	100.163	97.4264	140.349		2567	3475	5247		1614	962	2784
SLC41A2	uc001tla.2		3.52728	3.79812	7.26465		10.6542	4.55886	9.39558			3.0205	1.20029	1.29333		2.51647	1.07751	2.33545		0.928692	1.91269	0.485541		2.33702	2.06095	1.13396		4.47765	2.57692	4.01267	3.58357	7.08264	7.44666		12.0558	9.25257	2.95219	6.16554	7.48657	11.3046		138	244	360		177	64	256
F2RL2	uc003kem.2		11.6484	8.80205	16.7893		42.5746	27.35	41.5957			3.65499	3.10723	2.47751		1.17628	0.797339	1.47526		1.32337	1.90743	0.693798		1.55666	1.52087	1.02353		16.0507	7.24601	9.8266	7.7775	16.493	17.0856		48.5954	36.5538	26.8962	27.8038	36.4027	46.7886		301	371	540		459	256	760
TNFRSF10A	uc003xda.2		6.44245	4.24927	8.10454		11.4918	6.69809	11.1846			1.78376	1.57629	1.38004		1.13162	0.8755	1.29254		1.51613	1.90728	0.794919		1.71569	1.66982	1.02747		6.5581	6.32681	3.64697	4.85157	8.05617	8.15291		10.886	12.0977	4.68666	8.70951	9.67093	12.6983		192	209	319		152	75	249
KCTD11	uc002gge.3		19.7805	11.9841	22.7775		13.2608	9.67502	18.3159			0.670397	0.807324	0.804123		0.830394	0.996036	0.833699		1.65057	1.90065	0.868423		1.37062	1.89312	0.724003		18.2262	21.3349	13.334	10.6341	23.9279	21.6271		12.8317	13.6899	12.559	6.79101	19.3925	17.2394		291	310	450		88	57	221
KLHL15	uc004dba.3		6.16854	7.11383	13.5203		14.3012	19.8862	28.1733			2.31841	2.79543	2.08377		0.82936	0.745421	1.11261		0.86712	1.90057	0.456242		0.719155	1.41673	0.507617		7.32546	5.01163	7.53793	6.68973	18.3252	8.71552		13.7477	14.8548	21.7969	17.9755	31.6381	24.7085		251	482	707		251	305	921
STK38L	uc001rhr.2		12.2948	15.5142	29.3767		22.1915	14.1207	28.3331			1.80496	0.910177	0.964473		1.98308	1.05965	1.87144		0.792485	1.89354	0.418521		1.57156	2.0065	0.783238		17.2521	7.33747	15.4293	15.5991	29.4434	29.3101		23.9704	20.4127	13.3479	14.8934	26.4809	30.1853		397	796	1176		298	164	660
PLDN	uc001zvq.2		27.6106	24.1129	45.5524		46.0585	57.6441	42.7343			1.66815	2.39059	0.938136		0.697797	0.392429	1.77815		1.14505	1.88913	0.606129		0.799016	0.741348	1.07779		29.4909	25.7303	20.469	27.7569	44.0562	47.0487		45.1626	46.9544	56.2999	58.9883	38.8326	46.6361		293	418	633		215	233	342
RRAGB	uc004dup.2		10.7906	11.7802	22.2504		4.40472	3.39537	12.8738			0.408199	0.288228	0.578589		1.41624	2.0074	0.705508		0.915999	1.88881	0.484962		1.29727	3.79159	0.342145		14.1823	7.39889	11.3006	12.2597	16.7383	27.7626		6.04788	2.76155	2.58973	4.20101	8.37488	17.3728		274	479	710		47	31	212
SKIL	uc003fgu.2		17.9531	18.0622	34.0686		54.1982	20.982	77.6635			3.01887	1.16165	2.27962		2.59877	1.96239	1.32429		0.993961	1.88618	0.52697		2.58308	3.70143	0.697859		23.461	12.4453	19.0454	17.079	40.4857	27.6515		60.0849	48.3115	22.2198	19.7442	70.9839	84.3431		845	1387	2020		1077	364	2656
SPSB1	uc010oae.1		19.4923	19.183	36.1807		17.1422	25.3744	35.7224			0.879433	1.32276	0.987335		0.664848	0.746422	0.890714		1.01613	1.88608	0.53875		0.675571	1.40781	0.479872		22.7045	16.2802	20.9364	17.4295	45.9765	26.3848		20.4295	13.8549	28.0754	22.6734	39.4364	32.0085		353	584	845		134	174	518
ELOVL4	uc003pja.3		5.38819	6.22517	11.7355		12.978	12.1598	16.9653			2.4086	1.95333	1.44564		1.23307	0.740088	1.66612		0.865548	1.88517	0.459134		1.06729	1.3952	0.764972		6.98127	3.7951	6.06612	6.38422	12.6681	10.803		15.6924	10.2636	9.92427	14.3954	14.1401	19.7906		115	214	316		117	94	255
KLF16	uc002luc.2		21.8248	12.2909	23.15		29.331	31.2096	61.2615			1.34393	2.53925	2.64629		0.529264	1.04216	0.507856		1.77569	1.88351	0.942756		0.939809	1.96291	0.478784		16.8127	26.8368	11.562	13.0198	27.474	18.8259		28.4641	30.198	29.7053	32.7139	61.9913	60.5318		339	334	496		211	194	787
RPS14	uc003lsj.2		1762.32	864.086	1627.32		570.112	368.362	500.402			0.323501	0.426302	0.3075		0.758853	0.721318	1.05204		2.03952	1.88329	1.08296		1.5477	1.35845	1.13931		1147.1	2377.55	1086	642.172	1543.2	1711.44		534.893	605.332	140.95	595.775	70.1316	930.672		2880	2672	3745		441	235	457
PPP4R1L	uc002xyy.1		8.07689	6.75371	12.704		4.00356	2.6133	5.37911			0.495681	0.386943	0.423418		1.28102	1.09427	1.17067		1.19592	1.88104	0.635774		1.532	2.05836	0.744279		8.74103	7.41274	7.25743	6.24998	11.2134	14.1946		4.38928	3.61785	3.55882	1.66777	4.91977	5.83846		221	314	454		48	28	111
RGS3	uc004bhq.2		30.1271	23.9888	45.057		21.362	23.2926	32.7086			0.709063	0.970979	0.725938		0.730256	0.747635	0.976754		1.25589	1.87826	0.668645		0.917117	1.40425	0.653101		29.4789	30.7754	23.7581	24.2195	48.3473	41.7668		21.728	20.9961	25.4061	21.1791	33.7247	31.6926		2360	3200	4694		747	712	2059
TRAF4	uc002hcs.2		61.275	43.9014	82.4567		25.9493	14.6969	52.0178			0.423489	0.334771	0.630849		1.26501	1.88442	0.671301		1.39574	1.87823	0.743117		1.76563	3.53936	0.498855		51.0639	71.4861	49.1929	38.6099	82.089	82.8245		25.7307	26.168	16.2045	13.1894	56.4635	47.572		1676	2147	3075		325	161	1197
ZNF654	uc003dqv.2		5.50057	5.39553	10.1322		5.94365	2.85918	6.30535			1.08055	0.529916	0.622306		2.0391	1.17435	1.73637		1.01947	1.87789	0.542879		2.0788	2.2053	0.942637		6.75422	4.24693	6.21101	4.58005	12.0585	8.20596		6.08162	5.80569	2.56411	3.15425	7.18643	5.42426		214	353	503		99	41	197
ZNF549	uc002qpa.1		3.93369	2.00198	3.75574		4.29483	2.74112	3.02148			1.09181	1.36921	0.804497		0.797402	0.587564	1.35713		1.9649	1.87601	1.04738		1.56682	1.10228	1.42143		3.85246	4.01491	2.16757	1.83638	3.17181	4.33966		4.24101	4.34865	2.58801	2.89423	2.18315	3.8598		160	141	203		78	43	87
ZNF574	uc002osm.3		15.4945	11.6071	21.7455		15.3052	17.5682	22.0547			0.987786	1.51357	1.01422		0.65262	0.670086	0.973935		1.33491	1.87346	0.712537		0.871188	1.25538	0.693965		13.71	17.2789	11.0382	12.1761	23.6121	19.8788		14.7403	15.8701	18.5625	16.574	24.6219	19.4875		892	1148	1692		400	400	1071
PDP1	uc011lgn.1		47.6009	28.8315	53.9413		96.9924	66.5969	87.288			2.03762	2.30987	1.6182		0.882135	0.70056	1.25919		1.65101	1.87092	0.882457		1.45641	1.31069	1.11118		53.3496	41.8522	27.9642	29.6988	35.5023	72.3804		99.7081	94.2767	65.9936	67.2003	61.996	112.58		1891	1897	2779		1679	1000	2384
ZNF613	uc002pxz.1		4.03881	3.57803	6.69266		2.15814	0.273052	1.37617			0.534351	0.0763135	0.205624		7.00205	2.69446	2.59868		1.12878	1.87049	0.603468		7.90376	5.03995	1.56822		4.43495	3.64267	3.70634	3.44972	6.97794	6.40737		2.63946	1.67682	0.120961	0.425143	1.60346	1.14888		163	243	352		38	4	46
USP38	uc003ijb.2		15.001	16.3294	30.497		10.8904	11.0936	16.0868			0.72598	0.679365	0.527488		1.06862	0.776444	1.3763		0.918647	1.86761	0.491885		0.981682	1.45009	0.676979		18.0102	11.9918	17.3855	15.2734	31.8356	29.1583		11.0004	10.7805	9.83802	12.3493	14.6382	17.5354		1060	1919	2761		331	290	839
SGMS2	uc003hyl.3		12.3066	16.4957	30.8044		33.2371	16.0654	47.0561			2.70075	0.973919	1.52758		2.77308	1.56848	1.768		0.746051	1.86743	0.399508		2.06886	2.92903	0.706329		15.6593	8.9539	17.8375	15.1538	35.4019	26.2069		34.8118	31.6623	16.2179	15.9129	39.849	54.2631		305	674	967		350	147	829
C9orf25	uc003zuj.2		21.6254	15.7024	29.3148		26.0611	36.6544	39.5609			1.20512	2.33433	1.34952		0.516259	0.578119	0.892997		1.37721	1.8669	0.737695		0.710995	1.07929	0.65876		19.3498	23.9009	18.3228	13.082	27.1836	31.4459		24.7204	27.4018	35.9397	37.3692	33.3493	45.7725		227	294	415		124	151	314
NOV	uc003yoq.2		21.5218	18.2314	34.0039		35.8007	37.875	46.3355			1.66346	2.07746	1.36265		0.800717	0.655921	1.22075		1.18048	1.86513	0.632922		0.945232	1.22338	0.772642		26.4969	16.5468	15.7972	20.6656	31.5933	36.4145		41.9001	29.7013	42.713	33.0371	47.1968	45.4741		518	700	1043		368	342	855
TUBA4A	uc002vkt.1		19.1316	23.1389	43.142		12.9265	29.1598	31.3949			0.675662	1.2602	0.727711		0.536152	0.577454	0.928476		0.826812	1.86448	0.443455		0.443297	1.07665	0.411738		18.3504	19.9128	25.1124	21.1655	43.1787	43.1054		15.3437	10.5092	31.0822	27.2374	33.1153	29.6746		361	759	1086		109	215	482
BCORL1	uc004evb.1		3.68668	2.37436	4.42406		3.72477	5.65117	6.66878			1.01033	2.38008	1.50739		0.424495	0.633335	0.670253		1.5527	1.86326	0.833325		0.659114	1.18007	0.558539		4.22403	3.14932	2.40372	2.345	6.08909	2.75903		4.33313	3.1164	6.70155	4.6008	7.14567	6.19188		425	455	660		186	249	610
TIGD7	uc002cus.2		14.617	12.1401	22.5932		8.86092	2.33994	3.76537			0.606205	0.192745	0.16666		3.14512	0.864666	3.63738		1.20403	1.86104	0.646967		3.78682	1.60918	2.35327		17.4618	11.7723	13.0141	11.2661	20.4222	24.7642		9.91831	7.80354	2.01044	2.66943	3.24882	4.28193		541	749	1072		141	32	101
ZKSCAN2	uc002dod.3		2.90429	2.41066	4.47718		4.68435	3.26964	5.03069			1.61291	1.35633	1.12363		1.18918	0.828437	1.43544		1.20477	1.85724	0.648687		1.43268	1.53861	0.931155		3.26189	2.54669	2.32048	2.50084	4.20257	4.75178		5.02941	4.33929	3.25645	3.28283	4.5032	5.55819		188	258	376		132	80	242
LIMS1	uc002teg.2		20.895	17.3488	32.1906		45.0542	37.7909	45.0756			2.15622	2.1783	1.40027		0.98986	0.642828	1.53985		1.20441	1.85549	0.649105		1.1922	1.19276	0.999526		18.2982	23.4919	13.4991	21.1985	34.2684	30.1127		42.3521	47.7564	30.5721	45.0097	36.8889	53.2623		363	502	757		356	255	588
KIF9	uc003cqx.2		2.50307	2.69833	5.0066		1.38973	1.76922	2.7183			0.555213	0.655671	0.542943		0.846785	0.828072	1.0226		0.927635	1.85544	0.499954		0.785507	1.53644	0.511252		2.67655	2.32958	2.49843	2.89824	4.5984	5.4148		1.32105	1.45842	0.92829	2.61015	2.39077	3.04583		131	234	343		32	34	106
KLHL21	uc001aoa.2		39.9571	25.5429	47.389		30.7732	39.5015	63.3872			0.770157	1.54647	1.33759		0.498008	0.86493	0.575778		1.56431	1.85527	0.843172		0.77904	1.60468	0.485481		31.2104	48.7038	23.1748	27.911	47.7968	46.9813		29.9085	31.6379	43.2235	35.7795	65.5291	61.2453		1500	1664	2448		534	599	1981
FSCN1	uc003sou.2		102.517	64.8848	120.359		67.3071	69.714	97.0164			0.656548	1.07443	0.80606		0.611067	0.750222	0.814515		1.57998	1.85496	0.851759		0.965474	1.39163	0.693771		78.0979	126.935	63.4264	66.3431	120.979	119.738		63.8324	70.7818	68.0797	71.3483	94.3763	99.6565		1776	1983	2879		541	485	1371
CDCP1	uc003com.2		5.71297	3.97113	7.36371		21.0142	10.0519	20.4926			3.67833	2.53125	2.78292		1.45317	1.09943	1.32175		1.43863	1.85431	0.775828		2.09056	2.03868	1.02545		5.83674	5.5892	3.99378	3.94848	6.35037	8.37705		20.7972	21.2312	7.36548	12.7384	17.1363	23.849		314	370	534		512	208	831
BCLAF1	uc003qgx.1		20.0581	19.7848	36.6849		15.6501	17.1424	29.3133			0.780238	0.866446	0.799057		0.900503	0.922223	0.976448		1.01381	1.8542	0.546767		0.912943	1.70999	0.53389		18.8017	21.3145	18.1686	21.4009	32.0131	41.3566		16.406	14.8941	17.0573	17.2275	26.7325	31.8941		810	1352	1983		284	270	914
C16orf91	uc010uvd.1		27.0161	24.8928	46.1433		10.7302	13.4601	14.5506			0.397178	0.540722	0.315334		0.734531	0.583172	1.25955		1.0853	1.85368	0.585482		0.797183	1.08101	0.737441		23.6795	30.3527	25.5585	24.2271	39.5544	52.7322		10.0899	11.3704	13.9717	12.9485	12.7159	16.3853		609	979	1407		110	120	252
SERPINB7	uc002ljl.2		7.3042	7.9569	14.7426		10.3791	6.98493	8.19941			1.42098	0.877845	0.55617		1.61872	0.633563	2.55494		0.91797	1.85281	0.495448		1.48593	1.17387	1.26584		7.56374	7.04466	8.07185	7.84196	13.996	15.4893		8.50754	12.2508	6.43305	7.5368	7.30943	9.08939		181	334	481		114	66	153
ZNF672	uc001iex.2		19.0522	10.1477	18.7871		3.52377	1.77601	2.40682			0.184953	0.175016	0.12811		1.05678	0.731992	1.4437		1.87749	1.85136	1.01411		1.98409	1.35518	1.46408		17.1414	20.9631	10.953	9.34246	13.0434	24.5308		3.26327	3.78427	2.78445	0.767576	1.98512	2.82852		549	513	729		46	21	52
C15orf39	uc002azq.3		14.5129	9.57427	17.7114		11.295	9.58559	14.5146			0.778275	1.00118	0.819506		0.777356	0.818538	0.949689		1.51582	1.8499	0.819406		1.17833	1.51421	0.77818		12.8743	16.1514	9.95002	9.19852	19.6298	15.7931		11.0174	11.5726	10.0737	9.09747	15.076	13.9533		977	1125	1611		345	255	800
SLC9A1	uc001bnm.2		11.1543	8.98422	16.6168		18.2536	13.6015	29.6526			1.63646	1.51393	1.7845		1.08094	1.17872	0.917046		1.24154	1.84956	0.671266		1.34203	2.1801	0.615581		10.3433	11.9652	8.92127	9.04717	16.697	16.5366		19.6301	16.8771	15.2933	11.9097	27.7686	31.5366		588	814	1175		433	283	1221
RBM24	uc003nbz.3		6.87671	6.36964	11.7645		10.7374	9.84958	20.3714			1.56142	1.54633	1.7316		1.00976	1.11981	0.90172		1.07961	1.84696	0.584531		1.09014	2.06825	0.527084		7.03444	6.71899	6.13696	6.60231	15.4892	8.03984		10.2814	11.1935	9.24333	10.4558	17.625	23.1179		104	162	235		72	57	230
ITPKC	uc002oot.2		15.9992	10.8422	20.0104		9.49407	8.28258	12.3891			0.59341	0.763919	0.619133		0.776798	0.810469	0.958454		1.47564	1.8456	0.799543		1.14627	1.4958	0.766325		14.7326	17.2657	10.2601	11.4243	19.5481	20.4727		8.15913	10.829	9.89006	6.67509	13.6396	11.1386		705	815	1184		189	145	455
XIAP	uc004etx.2		5.82528	3.7454	6.8933		13.4648	10.3404	14.1979			2.31144	2.76082	2.05967		0.837229	0.746035	1.12224		1.55532	1.84047	0.845064		1.30215	1.37306	0.948363		6.34557	5.30498	3.56001	3.93079	7.27056	6.51603		15.2661	11.6634	10.8851	9.7956	11.2328	17.163		180	192	278		182	122	314
VMP1	uc002ixu.3		133.319	149.184	274.076		117.989	100.397	119.091			0.885018	0.672972	0.43452		1.31509	0.645673	2.03677		0.893652	1.83717	0.486429		1.17523	1.18621	0.990746		165.097	101.541	173.948	124.42	291.735	256.417		118.514	117.465	91.7767	109.017	104.693	133.49		3658	6890	9576		1384	1015	2367
SLC17A5	uc003phn.3		6.98862	6.39449	11.7438		13.2476	6.98702	10.5763			1.8956	1.09266	0.90059		1.73485	0.824216	2.10484		1.09291	1.83655	0.59509		1.89604	1.51371	1.25257		9.27121	4.70604	6.13174	6.65723	12.2253	11.2624		13.9788	12.5165	5.95321	8.02083	8.17343	12.9793		238	348	502		190	86	246
TICAM1	uc002mbi.2		14.9134	9.59118	17.5924		9.63946	8.73774	11.5701			0.646363	0.911018	0.657674		0.709495	0.721911	0.982801		1.55491	1.83423	0.847717		1.1032	1.32415	0.833138		13.0633	16.7635	10.3936	8.78881	19.9409	15.2439		8.70418	10.5747	8.65913	8.81634	9.87781	13.2623		680	771	1086		200	157	402
MAST4	uc003jut.1		7.09448	3.9011	7.14947		5.17142	3.06659	4.59033			0.728937	0.786082	0.642052		0.927304	0.816775	1.13532		1.81858	1.83268	0.992309		1.68638	1.49689	1.12659		8.1411	6.04786	3.61793	4.18428	6.72868	7.57026		5.74441	4.59844	2.9375	3.19568	4.67728	4.50338		1165	1048	1517		368	189	586
NLK	uc010crj.2		14.8676	14.3677	26.3266		6.20755	1.85396	7.98211			0.417523	0.129037	0.303196		3.23569	2.34968	1.37708		1.03479	1.83234	0.564735		3.34826	4.30543	0.777683		15.7129	14.0222	14.142	14.5934	27.4159	25.2373		5.8312	6.5839	2.23502	1.47291	7.88304	8.08118		516	837	1199		95	25	216
ZNF229	uc002oze.1		4.69309	4.49263	8.23024		1.86795	0.527931	0.778981			0.39802	0.117511	0.0946486		3.3871	0.805447	4.20524		1.04462	1.83194	0.570226		3.53824	1.47553	2.39794		5.22988	4.15631	4.3875	4.59775	8.43088	8.02959		1.26717	2.46873	0.534259	0.521604	0.404694	1.15327		258	410	588		45	11	27
ZNF622	uc003jfq.2		70.177	77.6149	142.141		53.3195	72.845	99.4319			0.759786	0.938544	0.699532		0.809537	0.745337	1.08614		0.904168	1.83136	0.493715		0.731958	1.36498	0.536241		65.7491	74.6049	80.5167	74.7132	152.438	131.843		53.9427	52.6963	74.8898	70.8003	104.042	94.8214		2052	3926	5567		701	833	2367
DIEXF	uc001hhr.1		26.372	27.2839	49.9663		30.0531	20.9696	32.5344			1.13959	0.768572	0.651127		1.48273	0.847191	1.75017		0.966577	1.83135	0.527795		1.43317	1.5515	0.923734		25.6646	27.0793	29.8938	24.6739	47.4297	52.5028		28.5393	31.5669	21.9304	20.0088	31.3864	33.6824		1299	2335	3275		662	402	1256
ZNF354B	uc003mjl.2		6.87532	4.30666	7.88294		1.86214	2.26064	2.50847			0.270845	0.524918	0.318215		0.515975	0.606218	0.851138		1.59644	1.83041	0.872177		0.823723	1.10963	0.742343		8.74396	5.00667	4.23369	4.37963	6.8413	8.92458		1.41958	2.30471	1.74567	2.77561	1.464	3.55293		277	281	402		32	33	64
GATAD1	uc003ulx.1		36.9446	22.3264	40.8416		53.123	48.7107	49.2987			1.43791	2.18175	1.20707		0.659061	0.553257	1.19124		1.65475	1.82929	0.904583		1.09058	1.01207	1.07757		41.6669	32.2223	18.7341	25.9188	43.2055	38.4777		53.8197	52.4263	38.7411	58.6804	48.4207	50.1766		655	639	939		410	321	672
SCO2	uc003blz.3		16.9921	16.4483	30.0632		18.4679	31.424	31.1057			1.08685	1.91047	1.03468		0.568894	0.541583	1.05043		1.03306	1.82774	0.565211		0.5877	0.989873	0.593713		16.1417	17.8425	16.3424	16.5542	27.0298	33.0967		17.7928	19.143	38.9082	23.9397	31.2747	30.9367		289	479	683		141	212	423
FEM1B	uc002arg.2		22.9448	25.6683	46.8484		23.3919	16.0652	38.958			1.01949	0.625877	0.831575		1.62889	1.32866	1.22597		0.893898	1.82515	0.489768		1.45606	2.42499	0.60044		26.9493	18.9404	23.7537	27.583	47.7658	45.931		24.9057	21.8782	13.5946	18.5358	35.8201	42.0959		968	1763	2543		426	251	1223
COMMD5	uc003zem.2		25.915	22.802	41.6017		15.5666	11.9057	17.4085			0.600679	0.522135	0.418457		1.15043	0.801434	1.43546		1.13652	1.82448	0.622931		1.30749	1.4622	0.894194		21.5063	30.3237	23.4638	22.1401	38.7982	44.4052		12.6498	18.4834	9.16669	14.6447	12.1514	22.6657		290	449	635		80	52	140
ZNF436	uc001bgt.2		9.33973	6.50911	11.8734		12.6278	6.05199	10.0919			1.35205	0.929773	0.849962		1.45417	0.91416	1.59072		1.43487	1.82412	0.786611		2.08655	1.66754	1.25128		11.0947	7.58473	6.35505	6.66316	13.572	10.1748		14.6357	10.6199	3.62053	8.48345	9.71801	10.4658		294	336	480		171	69	240
YRDC	uc001cca.1		86.2002	91.9729	167.682		59.86	70.6457	154.487			0.69443	0.768114	0.921309		0.904072	1.19944	0.753743		0.937235	1.82317	0.51407		0.847327	2.18678	0.387476		68.7366	103.664	93.6983	90.2475	170.958	164.406		51.785	67.935	68.0236	73.2678	168.294	140.68		1457	2746	3889		467	476	2214
ASPHD1	uc002dut.2		34.2864	20.8367	37.968		26.8137	28.5038	53.2409			0.782049	1.36796	1.40226		0.571689	1.02507	0.557708		1.64549	1.82217	0.903034		0.940706	1.86785	0.503629		28.3351	40.2377	19.5406	22.1327	34.4043	41.5318		28.23	25.3973	28.8079	28.1996	54.7694	51.7123		843	887	1274		302	279	1079
SLC25A32	uc003yll.2		32.5032	42.5294	77.4618		63.9073	74.7478	109.816			1.96618	1.75756	1.41768		1.1187	0.806617	1.38691		0.764253	1.82137	0.419604		0.854972	1.46915	0.581951		34.6257	30.3808	42.4229	42.6359	89.2757	65.6478		60.5555	67.2591	71.1293	78.3664	101.069	118.563		670	1473	2093		580	586	1716
FKBP11	uc001rsp.2		37.9349	35.378	64.249		41.6824	53.0972	61.0369			1.09879	1.50085	0.950005		0.73211	0.632977	1.15661		1.07227	1.81607	0.590435		0.785021	1.14953	0.682905		40.6531	35.2166	27.5078	43.2483	63.0695	65.4285		49.2179	34.1469	43.6668	62.5276	61.4893	60.5844		494	742	1095		238	260	623
IFFO2	uc001bbd.2		8.80781	8.58615	15.5842		8.47512	16.2766	18.5458			0.962228	1.89568	1.19004		0.50759	0.627764	0.808569		1.02582	1.81504	0.565175		0.520694	1.13942	0.456983		8.65824	8.95739	7.92606	9.24625	17.2822	13.8862		7.37348	9.57677	20.5812	11.9719	19.5693	17.5224		293	480	689		126	214	500
ADAMTS16	uc003jdl.2		4.49043	2.53508	4.59763		1.95842	2.2596	0.997976			0.436131	0.891331	0.217063		0.489303	0.243527	2.00924		1.77132	1.8136	0.976683		0.86671	0.441661	1.96239		4.0625	4.91836	2.32568	2.74448	3.07229	6.12298		1.9841	1.93273	2.62909	1.89011	1.22206	0.773894		355	341	489		70	71	69
SFXN3	uc001ksp.2		30.7929	19.1545	34.7216		44.6323	29.8874	47.2374			1.44944	1.56034	1.36046		0.928924	0.871902	1.0654		1.60761	1.81271	0.886852		1.49335	1.58051	0.944852		32.3559	29.2299	16.6435	21.6654	33.4384	36.0048		48.3182	40.9464	29.0046	30.7703	35.1184	59.3564		653	668	967		417	242	707
LYSMD3	uc003kjr.2		23.5333	29.2964	53.0636		31.8959	7.82247	40.8903			1.35535	0.267011	0.770591		5.07601	2.88599	1.75885		0.803283	1.81126	0.443493		4.07748	5.22729	0.780036		29.5333	17.5334	30.3358	28.2571	61.0745	45.0527		30.6107	33.1811	6.55002	9.09492	39.0493	42.7314		486	992	1392		281	59	629
SDC4	uc002xnu.2		183.789	181.339	328.418		526.445	665.849	881.145			2.8644	3.67185	2.683		0.780097	0.730693	1.06761		1.01351	1.81108	0.559619		0.790638	1.32334	0.597456		185.708	181.87	172.483	190.195	349.346	307.49		537.474	515.417	694.455	637.243	849.122	913.168		2308	3829	5455		2935	3233	8614
PDP2	uc002eqk.1		15.6463	13.0862	23.6878		25.0653	26.1069	38.0504			1.60199	1.995	1.60633		0.803004	0.805177	0.997301		1.19564	1.81014	0.660522		0.960101	1.45748	0.65874		16.3463	14.9464	12.7627	13.4097	24.9551	22.4205		23.8957	26.2349	28.2484	23.9655	37.0509	39.0499		544	764	1083		385	350	1028
MCEE	uc002shs.2		8.69539	8.96523	16.1491		12.027	7.48034	13.2885			1.38314	0.834373	0.822862		1.65771	0.986205	1.68089		0.969902	1.8013	0.538445		1.60781	1.77645	0.905068		10.515	6.87583	8.42005	9.51041	17.1801	15.1181		12.1847	11.8692	3.42484	11.5358	12.1607	14.4163		101	169	240		60	31	114
PNKD	uc002vhn.2		6.77354	3.78994	6.81839		8.25079	6.14455	6.055			1.21809	1.62128	0.888039		0.751315	0.54774	1.37166		1.78724	1.79907	0.993422		1.34278	0.985426	1.36264		5.5809	7.96618	3.68672	3.89317	5.94708	7.6897		8.63083	7.87074	5.03252	7.25658	5.42486	6.68513		163	159	224		91	58	114
DAPK3	uc002lzc.1		81.5171	76.5277	137.571		62.0965	98.2649	149.417			0.761761	1.28404	1.08611		0.593251	0.84585	0.701367		1.0652	1.79766	0.592546		0.63193	1.52055	0.415592		71.6873	91.3469	76.9452	76.1101	129.548	145.594		62.6058	61.5872	111.774	84.7558	151.253	147.581		2353	3837	5370		814	1130	3500
RGL1	uc001gqm.2		4.14242	3.18414	5.71874		3.16394	1.60719	2.79429			0.76379	0.504748	0.48862		1.51321	0.968046	1.56316		1.30095	1.79601	0.724358		1.96861	1.73862	1.13229		5.16828	3.11655	3.2706	3.09768	3.80766	7.62982		3.20543	3.12244	2.4655	0.748876	2.04051	3.54807		227	286	398		74	34	104
CHKA	uc001onj.2		19.7836	26.7024	47.8712		24.6337	31.2248	66.1871			1.24516	1.16936	1.38261		1.06482	1.18236	0.900586		0.740893	1.79277	0.413267		0.788915	2.1197	0.372183		23.2066	16.3606	26.7606	26.6442	47.3043	48.4381		25.1079	24.1596	30.499	31.9507	59.2233	73.151		606	1351	1887		326	358	1494
ATF5	uc010enq.1		31.9865	26.4767	47.4408		7.79907	5.68782	8.50491			0.243824	0.214823	0.179274		1.135	0.834519	1.36006		1.2081	1.79179	0.67424		1.37119	1.49529	0.917008		30.4486	33.5244	24.1043	28.8492	46.4348	48.4468		8.76651	6.83163	5.80816	5.56748	10.3991	6.61076		577	805	1143		63	40	133
GPRIN1	uc003meo.1		8.46028	8.22177	14.716		4.04299	6.37745	9.76488			0.477879	0.775679	0.663553		0.616078	0.855449	0.720181		1.02901	1.78989	0.574902		0.633951	1.53116	0.414034		7.9891	8.93146	8.37582	8.06771	19.4471	9.98494		3.78999	4.29599	7.9896	4.7653	12.8193	6.71048		554	927	1290		119	166	573
TPRA1	uc003ejn.2		50.955	47.5297	85.0402		27.969	29.4615	45.5737			0.548895	0.619855	0.535907		0.885521	0.864568	1.02424		1.07207	1.7892	0.599187		0.949339	1.54689	0.613708		45.1774	56.7326	47.2551	47.8042	75.2911	94.7894		29.914	26.0239	28.9525	29.9705	37.5534	53.594		1210	1954	2727		301	275	813
SHB	uc004aax.2		34.3414	28.8947	51.6621		10.1811	9.51708	19.8055			0.296468	0.32937	0.383365		0.900106	1.16393	0.77333		1.1885	1.78794	0.664731		1.06978	2.08105	0.514057		33.2935	35.3894	26.408	31.3815	45.2111	58.1132		11.2636	9.09871	8.68702	10.3471	13.9832	25.6278		1133	1603	2269		150	121	460
RNASEL	uc001gpj.1		2.81093	2.53638	4.53323		2.41207	3.11639	4.33354			0.858104	1.22868	0.95595		0.698397	0.778033	0.897644		1.10824	1.78728	0.620072		0.773993	1.39056	0.556604		3.13697	2.48489	2.07049	3.00227	3.29067	5.77579		2.53641	2.28772	3.56463	2.66815	4.05025	4.61683		139	202	291		52	59	162
RIT1	uc001fmh.1		20.242	21.4928	38.4079		25.5808	25.8637	37.4364			1.26375	1.20336	0.974706		1.05018	0.809984	1.29654		0.941806	1.78701	0.527029		0.989065	1.44745	0.683315		21.5545	18.9296	23.3534	19.6322	36.5584	40.2573		24.6204	26.5412	24.5669	27.1604	33.9419	40.9308		284	515	706		158	138	396
EPC1	uc001iwg.1		10.5311	9.48396	16.915		5.63705	2.74724	6.4463			0.535277	0.289672	0.3811		1.84787	1.31563	1.40456		1.11041	1.78353	0.62259		2.0519	2.34647	0.874463		13.1405	7.9217	9.67584	9.29208	16.357	17.4729		6.6551	4.619	2.10442	3.39005	4.7158	8.1768		601	886	1227		137	57	250
FGF2	uc003iev.1		64.1163	47.5111	84.7144		91.168	68.2539	142.867			1.42192	1.43659	1.68645		0.989787	1.17393	0.84314		1.3495	1.78304	0.756853		1.33572	2.09317	0.638133		52.8858	75.3468	44.293	50.7293	61.9714	107.457		79.179	103.157	75.9647	60.5431	116.846	168.888		1156	1482	2084		755	494	1951
FHOD1	uc002esl.2		35.1412	36.9166	65.8098		15.03	23.6193	28.5983			0.427704	0.6398	0.43456		0.668496	0.679212	0.984223		0.951906	1.78266	0.533981		0.636345	1.2108	0.525556		38.4901	31.7922	34.5366	39.2966	61.7074	69.9121		15.9338	14.1261	27.4883	19.7502	30.6375	26.5591		2726	4733	6654		510	705	1775
TAGLN	uc001pqm.2		33.1498	68.7091	122.437		36.2643	103.497	114.805			1.09395	1.5063	0.93767		0.726249	0.622497	1.16667		0.482466	1.78196	0.270751		0.35039	1.10926	0.315877		39.331	26.9686	62.6722	74.746	137.853	107.02		45.9513	26.5772	113.897	93.0968	143.028	86.5823		434	1458	2059		204	511	1263
TBX2	uc010wox.1		4.35516	2.7488	4.89787		1.4017	2.47208	2.82456			0.321847	0.899331	0.576692		0.357874	0.641246	0.558092		1.58439	1.78182	0.889196		0.56701	1.14258	0.496253		2.7547	5.95563	2.92662	2.57099	5.17596	4.61977		1.46838	1.33501	2.88911	2.05506	3.24361	2.40551		190	220	302		29	45	110
LIG4	uc001vqo.2		7.53574	8.49362	15.1269		5.72136	4.88972	9.96286			0.75923	0.575694	0.658619		1.31881	1.14404	1.15276		0.887224	1.78097	0.498168		1.17008	2.03751	0.574269		9.01714	6.05434	9.88958	7.09766	17.0941	13.1597		5.64581	5.79691	4.50339	5.27606	10.6906	9.23508		465	888	1197		152	112	484
SMEK1	uc001xzm.2		30.0854	36.6796	65.1489		27.5249	23.0107	48.1345			0.914891	0.627345	0.738839		1.45835	1.17772	1.23828		0.820222	1.77616	0.461794		1.19617	2.09183	0.571832		36.5025	23.6683	38.0885	35.2706	68.1715	62.1263		27.7602	27.2895	25.0547	20.9668	40.8718	55.3973		1673	3369	4632		657	480	1923
KCTD7	uc003tve.2		19.0306	7.33148	13.0205		13.1264	8.95356	13.0374			0.689753	1.22125	1.0013		0.564793	0.819896	0.688859		2.59574	1.77598	1.46159		1.46606	1.45612	1.00683		17.6676	20.3936	7.56035	7.10261	12.0134	14.0277		13.419	12.8339	9.7723	8.13481	15.1944	10.8805		351	234	322		109	65	205
KCTD5	uc002crd.2		55.6676	49.951	88.6744		70.1999	84.2553	127.117			1.26105	1.68676	1.43353		0.747619	0.84987	0.879687		1.11445	1.77523	0.627776		0.833181	1.50871	0.552246		47.0106	64.3247	47.0398	52.8621	91.2694	86.0794		75.1093	65.2905	84.4934	84.0171	125.182	129.052		733	1136	1589		422	440	1352
SQSTM1	uc003mkw.3		1214.75	813.782	1444.39		1180.29	1126.76	1639.1			0.971636	1.3846	1.13481		0.701747	0.819593	0.856213		1.49272	1.77491	0.84101		1.04751	1.45471	0.720084		1187.77	1241.72	727.824	899.741	1006.31	1882.47		1248.09	1112.49	1264.36	989.164	1449.95	1828.26		34625	38807	54702		15012	12565	35429
EMP1	uc001rbr.2		85.6591	75.6423	134.154		244.863	214.313	336.957			2.85857	2.83325	2.51171		1.00894	0.886515	1.1381		1.13242	1.77353	0.638512		1.14255	1.57226	0.726688		94.8758	76.4424	76.3351	74.9496	145.215	123.093		248.751	240.975	200.501	228.126	348.477	325.437		869	1283	1771		1085	820	2691
NIP7	uc002exa.2		71.6125	79.4254	140.855		124.532	132.649	120.607			1.73898	1.67011	0.856248		1.04123	0.512689	2.03092		0.901632	1.77342	0.508414		0.938809	0.909213	1.03255		62.5791	80.6459	71.0323	87.8186	142.09	139.619		105.812	143.253	128.543	136.756	109.004	132.209		712	1345	1896		564	519	933
CHST7	uc004dgt.2		13.6321	8.68899	15.3749		6.90025	9.53095	9.84233			0.506175	1.0969	0.640157		0.46146	0.583606	0.790704		1.5689	1.76946	0.886651		0.723983	1.03267	0.701079		13.8707	13.3935	7.91041	9.46757	15.0214	15.7283		8.05545	5.74505	11.0683	7.99358	11.8296	7.85503		433	460	645		97	118	266
TNFAIP1	uc002hay.2		47.6376	28.7595	50.8718		51.8554	35.858	49.9977			1.08854	1.24682	0.982817		0.873052	0.788258	1.10757		1.65641	1.76887	0.936425		1.44613	1.39432	1.03716		42.9633	52.312	31.174	26.345	45.2167	56.5269		50.2225	53.4884	35.0558	36.6602	42.5047	57.4907		956	1013	1375		471	282	760
ZNF394	uc003uqs.2		15.3242	12.2387	21.6267		11.1817	12.8808	10.9231			0.729676	1.05246	0.505074		0.693303	0.479896	1.44469		1.25212	1.76708	0.708579		0.868096	0.848015	1.02368		14.3402	16.3083	11.868	12.6093	24.9707	18.2827		10.4009	11.9626	14.0008	11.7607	10.5554	11.2907		551	752	1042		181	182	310
MED26	uc002nen.1		8.84152	6.76964	11.9567		6.37008	6.38376	10.5112			0.720473	0.942999	0.8791		0.764024	0.932239	0.819557		1.30605	1.76623	0.73946		0.997856	1.64655	0.60603		8.76631	8.91673	6.36689	7.1724	13.483	10.4305		6.62569	6.11446	6.7387	6.02883	13.8285	7.19383		346	446	621		111	97	366
PDLIM4	uc003kwn.2		92.6023	80.0409	141.346		102.939	120.368	172.282			1.11163	1.50383	1.21887		0.739199	0.810511	0.912016		1.15694	1.76592	0.655146		0.855208	1.4313	0.597504		82.8365	102.368	72.0819	87.9998	131.27	151.422		102.291	103.587	112.312	128.424	157.984	186.581		1944	2855	4002		979	988	2819
TCEB3	uc001bho.2		36.3847	41.5606	73.3339		32.9204	26.9304	44.1781			0.904785	0.647979	0.602424		1.39632	0.929697	1.50191		0.875463	1.76451	0.496152		1.22242	1.64046	0.745174		34.2397	38.5298	40.705	42.4162	78.6102	68.0575		32.835	33.0057	28.6264	25.2344	52.4324	35.9238		1879	3671	5069		764	545	1956
CCNL1	uc003fbf.2		75.0225	62.7717	110.714		20.8831	30.0625	36.1342			0.278358	0.478917	0.326374		0.581223	0.681482	0.85288		1.19516	1.76376	0.677623		0.694656	1.20197	0.577931		88.58	61.4651	65.1667	60.3768	110.533	110.896		19.519	22.2472	34.7095	25.4155	44.4737	27.7947		2653	3686	5032		319	403	1069
HMGA2	uc001ssx.2		255.629	172.853	304.504		363.029	348.147	352.624			1.42014	2.01412	1.15803		0.705094	0.574954	1.22635		1.47888	1.76163	0.839492		1.04275	1.01286	1.02951		224.354	286.903	168.375	177.331	212.002	397.006		299.649	426.409	313.016	383.278	268.416	436.831		1701	1987	2739		1100	906	1719
CMBL	uc003jes.2		16.1178	12.3141	21.6386		43.9294	39.7327	29.7377			2.72552	3.2266	1.37429		0.844706	0.425925	1.98323		1.30888	1.75722	0.74486		1.10562	0.748444	1.47723		20.1615	12.0741	12.1044	12.5239	21.1944	22.0829		45.6459	42.2128	33.8006	45.6649	26.8722	32.6033		265	329	452		308	239	357
ATP1B1	uc001gfr.1		49.2697	48.3064	84.8624		97.0858	95.0767	114.323			1.9705	1.9682	1.34716		1.00117	0.684461	1.46271		1.01994	1.75675	0.580583		1.02113	1.20243	0.849223		50.1936	48.3457	42.8758	53.737	77.0086	92.7162		107.378	86.7939	82.9455	107.208	116.134	112.512		887	1443	2017		774	652	1633
ARID5A	uc002swe.2		7.61571	6.10584	10.7185		2.54234	3.0485	4.10629			0.333828	0.499277	0.383105		0.668623	0.767319	0.871375		1.24728	1.75545	0.710523		0.833963	1.34699	0.619132		7.09342	8.13801	6.30373	5.90794	11.6415	9.79542		1.99625	3.08843	3.34184	2.75516	3.93774	4.27485		292	405	551		44	46	124
ADM	uc001mil.1		101.47	43.071	75.6086		116.444	121.325	132.777			1.14758	2.81685	1.75611		0.407396	0.623428	0.653478		2.35587	1.75544	1.34204		0.959772	1.09439	0.876992		104.783	98.1558	41.8353	44.3068	77.1201	74.0971		127.678	105.21	132.139	110.511	150.756	114.798		1205	860	1183		611	557	1306
CD82	uc001myc.2		34.5408	17.2441	30.2478		73.151	58.916	48.5019			2.11781	3.41659	1.60348		0.619862	0.469323	1.32076		2.00305	1.7541	1.14193		1.24162	0.823238	1.50821		44.1699	24.9117	10.045	24.4432	29.7238	30.7719		96.8241	49.4779	46.2879	71.5441	42.3496	54.6541		623	466	690		558	385	628
UBTD1	uc001knv.1		56.7431	56.9944	99.8976		39.6698	60.734	91.3334			0.699113	1.06561	0.914271		0.656065	0.857975	0.764667		0.995591	1.75276	0.568013		0.653173	1.50383	0.434341		58.6118	54.8744	56.4518	57.537	105.93	93.8648		43.4275	35.9121	54.3365	67.1316	79.4497	103.217		832	1410	1930		257	339	1000
SRP19	uc011cvv.1		3.59161	3.14483	5.51044		0.881151	1.20512	2.64215			0.245336	0.383207	0.479481		0.640218	1.25123	0.51167		1.14207	1.75222	0.651783		0.731173	2.19244	0.333497		3.4429	3.74032	3.05288	3.23678	4.87168	6.14921		0.150428	1.61187	1.1099	1.30034	1.86163	3.42267		108	161	221		12	14	56
THOC6	uc002ctb.2		55.3715	48.955	85.69		52.1184	33.6628	45.4845			0.941249	0.687627	0.530803		1.36884	0.771934	1.77325		1.13107	1.75038	0.646184		1.54825	1.35118	1.14585		51.4261	59.3169	52.7136	45.1965	72.9474	98.4325		55.6496	48.5871	37.8011	29.5245	46.3243	44.6447		1209	1865	2508		512	290	801
ZNFX1	uc002xui.2		24.7588	21.4191	37.4858		24.8534	21.3695	44.0095			1.00382	0.997683	1.17403		1.00616	1.17676	0.855023		1.15592	1.75011	0.660484		1.16303	2.05946	0.564728		26.2633	23.2543	19.9805	22.8578	42.8378	32.1339		25.5358	24.171	24.8981	17.8409	48.3755	39.6436		3155	4535	6266		1394	1054	4561
TTLL11	uc011lyl.1		2.4443	2.27295	3.9775		0.729033	0.673072	1.13653			0.298259	0.296123	0.285739		1.00721	0.964934	1.04381		1.07539	1.74993	0.614532		1.08314	1.68857	0.641457		1.99029	2.89831	2.37208	2.17382	3.79331	4.16168		0.695684	0.762382	0.916599	0.429546	1.00675	1.2663		124	204	276		17	14	45
KLHL11	uc002hyf.1		4.32215	4.12642	7.21677		26.0435	25.6945	33.3753			6.02558	6.22684	4.62469		0.967678	0.742703	1.30291		1.04743	1.74892	0.598904		1.01358	1.29893	0.780321		5.31413	3.33017	4.20687	4.04597	8.32086	6.11267		24.5893	27.4977	26.1254	25.2637	32.1975	34.5532		208	326	443		537	460	1206
ZNF561	uc002mlu.2		5.90301	3.74498	6.54529		2.65935	1.80085	1.66642			0.450508	0.480871	0.254599		0.936858	0.529453	1.76948		1.57625	1.74775	0.901871		1.47672	0.925353	1.59585		5.17731	6.62871	3.87647	3.61349	6.07997	7.01062		2.5377	2.781	1.83895	1.76275	1.4563	1.87655		166	184	249		34	20	36
PNP	uc001vxo.3		138.078	189.578	330.746		186.512	192.878	290.574			1.35077	1.01741	0.878541		1.32766	0.863511	1.53751		0.728344	1.74464	0.417475		0.966992	1.50652	0.641873		133.152	143.005	209.919	169.238	380.021	281.471		174.924	198.1	189.948	195.809	306.957	274.191		2484	5947	7934		1503	1346	4252
EAF1	uc003bzu.2		10.7185	7.58701	13.2274		26.2727	30.0614	24.0893			2.45115	3.96222	1.82116		0.618631	0.459632	1.34593		1.41274	1.74343	0.810324		0.873966	0.801336	1.09064		10.2835	11.1535	5.75094	9.42309	14.631	11.8239		26.6172	25.9281	30.8334	29.2895	28.511	19.6676		184	213	303		202	201	353
THAP1	uc003xpk.2		10.8456	17.2386	30.0536		24.1582	24.8436	40.6307			2.22746	1.44117	1.35194		1.54559	0.938086	1.6476		0.629149	1.7434	0.360875		0.972409	1.63546	0.59458		12.5152	9.17608	17.9062	16.5709	34.8323	25.275		21.3478	26.9686	22.5014	27.1859	43.0108	38.2506		152	403	544		147	130	449
ZSWIM6	uc003jsr.2		22.1024	21.7338	37.8781		18.712	23.6709	44.084			0.846604	1.08913	1.16384		0.777322	1.0686	0.727423		1.01696	1.74282	0.583515		0.790506	1.86237	0.424462		22.9834	21.2214	22.9815	20.4861	36.3315	39.4246		15.7712	21.6528	25.5375	21.8043	38.3465	49.8215		1774	2976	4000		665	733	2639
LRFN4	uc001ojr.2		64.8626	38.7404	67.3961		4.2749	2.80357	5.09801			0.065907	0.072368	0.0756424		0.910719	1.04525	0.871296		1.67429	1.73968	0.962408		1.52481	1.8184	0.838543		50.1653	79.5599	34.3749	43.106	59.1655	75.6267		3.9518	4.598	2.08268	3.52446	4.60133	5.59468		2588	2676	3704		79	44	161
RSL1D1	uc002dbp.1		209.517	198.707	345.676		283.721	320.446	376.075			1.35416	1.61266	1.08794		0.839709	0.674626	1.2447		1.0544	1.73963	0.606109		0.885393	1.1736	0.754426		222.315	196.72	167.796	229.618	361.747	329.605		264.939	302.503	303.202	337.69	346.375	405.776		5773	8947	12490		3445	3359	7863
PPM1D	uc002iyt.1		11.0078	10.358	18.0067		12.5896	12.4057	15.9277			1.1437	1.19769	0.884542		0.954916	0.738538	1.29298		1.06273	1.73843	0.611318		1.01482	1.2839	0.790423		13.2343	8.78132	10.5397	10.1764	19.6938	16.3196		14.0629	11.1163	13.8509	10.9606	18.6369	13.2185		450	698	943		221	191	531
MED6	uc001xmf.2		27.0822	30.3752	52.7864		71.3496	82.5713	79.8018			2.63455	2.71838	1.51179		0.969162	0.556135	1.74267		0.891591	1.73781	0.513053		0.864096	0.966459	0.894084		31.4552	22.7092	28.4794	32.271	56.6467	48.926		70.2951	72.4041	80.4707	84.6719	78.3221	81.2815		440	807	1106		502	503	991
TGFBR2	uc003cen.2		39.4616	31.883	55.3441		30.3792	12.9881	29.1805			0.769841	0.407367	0.527256		1.8898	1.2943	1.46009		1.2377	1.73585	0.713023		2.339	2.24671	1.04108		43.7668	35.1565	30.5463	33.2198	43.7268	66.9615		32.6381	28.1203	11.4259	14.5503	22.4371	35.924		1554	2079	2833		522	192	812
PMM2	uc002czf.3		45.7795	60.9278	105.71		54.4907	74.6475	93.6581			1.19029	1.22518	0.885989		0.971518	0.72315	1.34345		0.751373	1.73501	0.433066		0.729973	1.25467	0.581804		44.3613	47.1977	61.9764	59.8791	95.078	116.343		51.2448	57.7365	85.2511	64.0439	83.9249	103.391		672	1533	2066		358	430	1049
PNN	uc001wuw.3		176.767	110.495	191.622		71.3332	84.9302	124.368			0.403544	0.768632	0.649025		0.525016	0.844389	0.62177		1.59977	1.73421	0.922475		0.839904	1.46435	0.573567		198.689	154.845	111.258	109.733	132.861	250.384		69.9207	72.7457	89.8721	79.9883	139.759	108.976		8467	8821	11898		1489	1545	4838
CTTNBP2NL	uc001ebx.2		24.2237	20.4472	35.4498		40.1525	24.5401	33.6922			1.65758	1.20017	0.950421		1.38112	0.791907	1.74404		1.18469	1.73373	0.683323		1.6362	1.37295	1.19174		25.5381	22.9093	20.8754	20.0189	39.651	31.2486		40.1409	40.1642	24.8342	24.2459	39.1908	28.1937		1021	1457	1962		746	396	1184
APOL2	uc003apa.2		17.9225	13.1197	22.7387		32.0073	45.6789	49.1966			1.78587	3.48171	2.16356		0.512928	0.621408	0.82543		1.36608	1.73318	0.788195		0.700702	1.07701	0.6506		19.6477	16.1974	11.4734	14.7659	23.9338	21.5436		33.5732	30.4414	48.0735	43.2843	46.6989	51.6943		393	470	650		307	382	823
ZYX	uc003wcx.2		267.204	237.969	411.518		390.941	402.873	640.562			1.46308	1.69297	1.55658		0.86421	0.91944	0.939931		1.12285	1.7293	0.649313		0.970382	1.58998	0.610309		234.119	300.29	246.377	229.561	416.558	406.479		379.635	402.247	411.208	394.538	611.087	670.037		9768	15202	20359		6497	5817	18583
ZNF614	uc002pyj.2		3.22999	2.9351	5.07239		1.09619	0.973143	1.47622			0.339377	0.331554	0.291031		1.0236	0.877778	1.16612		1.10047	1.72818	0.63678		1.12644	1.51696	0.742563		2.95019	3.50979	3.11001	2.76019	3.89763	6.24715		1.47431	0.718068	1.03599	0.910301	1.27521	1.67723		118	187	249		18	14	41
UTP23	uc003yoc.2		20.5465	21.2528	36.6781		36.1873	36.0022	34.5087			1.76124	1.694	0.940853		1.03969	0.555403	1.87196		0.966768	1.7258	0.560184		1.00514	0.958516	1.04864		19.2965	21.7965	20.0279	22.4776	36.3388	37.0174		37.2227	35.1519	30.2493	41.7552	26.0896	42.9279		326	573	779		258	220	396
ZNF365	uc001jmc.2		3.11132	5.07623	8.7598		3.73841	5.01179	4.7243			1.20155	0.987306	0.539316		1.217	0.54625	2.22792		0.612919	1.72565	0.355182		0.745923	0.942637	0.791315		3.57917	2.64346	5.12161	5.03084	7.55575	9.96385		3.93687	3.53995	4.78802	5.23556	3.38507	6.06353		96	260	349		50	58	100
FAM200A	uc003ura.2		10.5631	9.17316	15.8267		10.1562	4.44202	5.44388			0.961473	0.484242	0.343968		1.98552	0.710323	2.79524		1.15153	1.72533	0.667424		2.28638	1.22554	1.86561		11.9888	9.1374	8.93817	9.40814	14.3509	17.3025		9.3762	10.9361	4.16122	4.72283	4.03859	6.84917		399	573	774		167	63	143
VPS18	uc001zne.2		25.2472	19.3	33.2987		16.3483	24.4333	30.806			0.64753	1.26598	0.925139		0.511487	0.730772	0.699926		1.30814	1.72532	0.758202		0.669098	1.26082	0.530686		23.3345	27.1598	19.5082	19.0918	31.5243	35.0731		16.3513	16.3453	28.6747	20.192	30.6142	30.9977		1590	2097	2814		464	610	1551
RDH10	uc003xzi.2		8.79037	8.59641	14.8131		9.16554	9.93804	24.2326			1.04268	1.15607	1.63589		0.901919	1.41505	0.637378		1.02256	1.72317	0.593419		0.922268	2.43837	0.378232		9.5119	8.06884	7.73612	9.4567	17.9814	11.6448		10.0994	8.23171	11.7314	8.1447	31.02	17.4452		197	317	434		90	86	470
ZFYVE27	uc001koo.2		78.2445	75.3687	129.86		41.431	55.9076	84.002			0.529508	0.741788	0.646866		0.713826	0.872036	0.818574		1.03816	1.723	0.60253		0.741063	1.50252	0.493215		73.2415	83.2474	78.6112	72.1262	120.791	138.929		38.1888	44.6733	58.7615	53.0537	83.4412	84.5628		2068	3450	4596		493	579	1771
RNF25	uc002vit.2		40.0911	41.0475	70.7083		29.7847	27.2446	48.8769			0.742927	0.663732	0.691247		1.11932	1.04146	1.07476		0.976698	1.7226	0.566992		1.09324	1.79401	0.609382		37.6872	42.4949	43.1734	38.9217	73.7912	67.6254		29.8745	29.695	29.079	25.4101	49.8954	47.8584		1186	2105	2800		396	316	1165
HES4	uc001aci.2		45.7931	28.2886	48.6973		16.8402	15.4265	25.7428			0.367745	0.545325	0.528628		0.674361	0.969382	0.69566		1.61878	1.72144	0.940363		1.09164	1.66874	0.654173		31.4261	60.1602	29.6662	26.911	43.3281	54.0665		16.1073	17.5731	14.9404	15.9126	25.9781	25.5075		613	686	912		106	84	289
JRKL	uc001pfy.2		27.4947	18.6596	32.0953		31.8361	10.6875	24.4029			1.1579	0.572762	0.760325		2.02161	1.32747	1.5229		1.47349	1.72004	0.856657		2.97881	2.28331	1.3046		30.9275	24.0618	20.1417	17.1775	30.5015	33.6892		30.4108	33.2614	8.85707	12.518	22.9494	25.8563		959	1099	1452		484	139	644
CASP3	uc003iwi.2		35.0083	49.0788	84.4002		54.2924	42.9335	68.002			1.55085	0.874787	0.805709		1.77282	0.921034	1.92482		0.713308	1.71969	0.414789		1.26457	1.58389	0.798394		42.1691	27.8475	60.9735	37.184	98.5409	70.2596		61.7437	46.8411	27.8915	57.9754	63.4961	72.508		580	1395	1791		386	258	839
MAFG	uc002kcm.2		38.1174	24.3462	41.8405		33.4762	28.6786	54.7719			0.87824	1.17795	1.30906		0.745569	1.11131	0.670892		1.56564	1.71856	0.911015		1.16729	1.90986	0.611193		28.2456	47.9892	25.6113	23.0812	41.1021	42.5789		35.0689	31.8835	32.5283	24.8288	47.4129	62.131		355	407	540		145	109	400
MICAL2	uc001mjz.2		77.2659	58.3023	100.144		47.2719	29.0657	54.455			0.611808	0.498534	0.543768		1.22721	1.09073	1.12513		1.32526	1.71766	0.771549		1.62638	1.87352	0.868091		76.9306	77.6012	53.7006	62.9041	77.8282	122.46		49.1424	45.4014	26.4529	31.6785	45.2822	63.6278		5690	7197	9771		1549	821	2966
IL7R	uc003jjs.2		15.1043	14.5354	24.9585		28.9555	19.1081	23.2891			1.91704	1.31459	0.933114		1.45828	0.709813	2.05445		1.03914	1.71709	0.605177		1.51535	1.21881	1.24331		13.8396	16.369	17.4955	11.5752	23.0188	26.8982		23.168	34.7431	17.5117	20.7045	24.5218	22.0565		445	766	988		386	219	562
SYNJ1	uc002yqh.2		2.07146	2.05303	3.52437		3.01465	1.96882	4.40458			1.45533	0.958981	1.24975		1.51758	1.30321	1.16449		1.00897	1.71666	0.587754		1.5312	2.23717	0.684436		2.71001	1.43291	1.69814	2.40793	4.21965	2.82909		3.18148	2.84783	1.49544	2.44221	4.8572	3.95197		231	358	495		142	79	384
CNNM2	uc001kwm.2		5.51507	3.42145	5.864		4.31884	4.82914	6.78904			0.783099	1.41143	1.15775		0.554825	0.820264	0.676398		1.61191	1.71389	0.940496		0.894329	1.40585	0.63615		5.51941	5.51073	3.24485	3.59804	5.59704	6.13096		4.53243	4.10526	4.94499	4.7133	6.92014	6.65793		316	330	445		110	107	310
KLF3	uc003gth.3		9.71644	6.00279	10.2881		14.1874	10.6725	20.1765			1.46014	1.77793	1.96115		0.821263	1.10305	0.744536		1.61865	1.71389	0.944432		1.32934	1.89051	0.703164		9.06985	10.363	5.41155	6.59403	10.9496	9.62668		13.9622	14.4127	12.0808	9.26419	24.0424	16.3106		210	219	298		138	91	375
ZNF23	uc002faf.2		12.275	14.1895	24.2869		2.01053	2.41151	3.45953			0.163791	0.16995	0.142444		0.963757	0.838153	1.14986		0.865076	1.71161	0.505417		0.833723	1.43459	0.581158		13.5451	11.0049	13.7865	14.5926	19.7864	28.7874		2.09121	1.92986	2.78428	2.03875	2.81207	4.10699		517	993	1331		37	39	105
SWAP70	uc001mhw.2		39.232	35.4043	60.4761		103.516	30.9693	130.024			2.63855	0.874732	2.15		3.01641	2.4579	1.22723		1.10811	1.70815	0.648719		3.34252	4.19847	0.796129		42.8194	35.6446	31.1498	39.6589	63.6837	57.2685		104.226	102.805	38.9657	22.9729	137.297	122.75		1522	2248	3061		1759	466	4015
FBLIM1	uc001axe.1		47.1682	27.9207	47.6527		29.5144	25.522	32.0591			0.625727	0.91409	0.672765		0.684535	0.735994	0.930082		1.68937	1.70672	0.989832		1.15643	1.25614	0.920625		38.8201	55.5164	27.6364	28.2049	50.6253	44.6802		36.2442	22.7846	25.5426	25.5014	29.0223	35.0959		989	1024	1365		283	213	528
FOXN2	uc002rwh.1		6.45861	7.03301	11.9991		24.764	22.9797	32.3606			3.83426	3.2674	2.69692		1.17349	0.825402	1.42172		0.918327	1.70611	0.538258		1.07765	1.40823	0.765251		8.53387	4.38334	8.15415	5.91188	14.5494	9.44878		24.207	25.3211	23.2889	22.6704	30.4179	34.3034		191	345	446		309	249	701
RCOR3	uc010psw.1		16.5499	16.4604	28.0725		11.6008	15.5088	29.2564			0.700962	0.942183	1.04217		0.743976	1.10613	0.672596		1.00543	1.70545	0.589541		0.748019	1.88645	0.396523		19.335	13.7648	14.8561	18.0648	25.5443	30.6007		12.2516	10.9501	15.5763	15.4413	25.8666	32.6463		614	991	1341		186	216	797
ZNF17	uc002qoo.1		3.87018	3.88763	6.62774		2.23673	0.873142	1.48511			0.577939	0.224595	0.224075		2.57325	0.997683	2.57922		0.995513	1.70483	0.583937		2.5617	1.70088	1.5061		4.20541	3.53495	4.0922	3.68305	5.76963	7.48585		2.47878	1.99468	0.681583	1.0647	1.20468	1.76554		166	282	371		42	14	46
SEC14L2	uc003ahr.2		21.6749	16.4463	28.0089		15.99	16.9162	20.9534			0.737723	1.02858	0.748099		0.717228	0.727316	0.98613		1.31792	1.70305	0.773858		0.945248	1.23866	0.763124		25.7759	17.5739	15.447	17.4456	29.0246	26.9931		18.0878	13.8923	16.8654	16.9671	22.9123	18.9945		586	724	972		186	171	450
DPM3	uc001fhm.2		48.749	33.9807	57.8083		75.4714	40.3072	66.4047			1.54816	1.18618	1.1487		1.30517	0.968404	1.34775		1.43461	1.70121	0.843286		1.8724	1.64746	1.13654		40.3239	57.174	40.2235	27.7378	55.5553	60.0614		69.6471	81.2957	22.7827	57.8318	62.319	70.4903		359	453	581		255	114	389
RRS1	uc003xwa.2		55.5099	48.7704	82.9562		64.4538	108.951	138.887			1.16112	2.23395	1.67423		0.519762	0.749447	0.693528		1.13819	1.70095	0.669147		0.591587	1.27477	0.464072		43.1533	67.8665	41.5509	55.9899	71.3757	94.5367		58.2762	70.6314	111.498	106.403	136.516	141.259		1265	1910	2602		680	998	2585
C7orf11	uc003thl.3		83.5187	87.6968	149.14		109.061	107.491	122.295			1.30583	1.22571	0.820005		1.06537	0.669005	1.59247		0.952358	1.70063	0.560004		1.01461	1.13773	0.891788		81.3131	85.7243	101.64	73.7536	145.741	152.538		105.765	112.358	111.481	103.501	102.928	141.663		949	1751	2255		554	475	1036
RAB9A	uc004cvm.2		51.6242	54.5446	92.6473		48.55	40.387	56.3113			0.94045	0.74044	0.607803		1.27012	0.820866	1.54729		0.946459	1.69856	0.557212		1.20212	1.39429	0.862171		55.4921	47.7563	55.4037	53.6855	82.5687	102.726		50.7775	46.3224	31.0085	49.7655	44.403	68.2195		591	1051	1387		244	173	462
PISD	uc003alk.2		28.312	27.1155	46.0223		19.4624	28.9127	30.1681			0.687428	1.06628	0.655511		0.644699	0.614766	1.04869		1.04412	1.69727	0.615179		0.673145	1.04342	0.645132		23.6598	32.9642	29.4816	24.7495	42.4193	49.6253		17.9634	20.9615	33.3319	24.4934	27.6389	32.6974		670	1140	1484		211	275	562
ATAD2B	uc002rek.3		2.07959	2.06864	3.50973		1.40844	1.88298	0.803148			0.677269	0.910252	0.228835		0.744046	0.251397	2.95964		1.00529	1.69664	0.592521		0.747985	0.42653	1.75365		2.49844	1.66074	2.21082	1.92646	2.6092	4.41026		1.42691	1.38997	2.3563	1.40966	0.74053	0.865767		206	341	445		60	71	59
NRF1	uc003voz.2		32.6102	42.394	71.8902		28.1401	47.1822	54.8703			0.862924	1.11295	0.763251		0.775351	0.685793	1.13059		0.769218	1.69576	0.453611		0.596414	1.16294	0.512848		32.7348	32.4855	38.8055	45.9824	72.4922	71.2882		30.7028	25.5774	44.9554	49.409	48.4176	61.323		1070	2326	3123		410	595	1358
ZBTB6	uc004bnh.2		9.92282	9.16943	15.5477		23.3467	18.544	23.2332			2.35283	2.02238	1.49432		1.1634	0.738892	1.57452		1.08216	1.6956	0.638218		1.25899	1.25287	1.00489		12.7673	7.07836	9.19187	9.14699	15.1752	15.9202		19.822	26.8714	15.6699	21.4182	23.0141	23.4523		287	430	568		287	195	505
RAPH1	uc002vad.2		12.4953	11.4261	19.3732		36.4393	23.9875	33.0816			2.91623	2.09936	1.70759		1.3891	0.813386	1.7078		1.09358	1.69553	0.64498		1.51909	1.37912	1.1015		12.3318	12.6589	12.7332	10.1189	22.8785	15.868		32.5339	40.3446	24.8705	23.1045	32.7135	33.4497		1023	1627	2107		1332	762	2138
UGDH	uc003guk.1		43.0842	47.8859	81.1749		142.992	78.2162	196.147			3.31889	1.63338	2.41636		2.03191	1.47936	1.37351		0.899725	1.69517	0.530757		1.82816	2.50776	0.729001		50.5387	35.6296	47.2402	48.5317	102.678	59.6717		148.847	137.137	69.9444	86.4879	230.172	162.123		1428	2614	3465		2047	964	5334
C2orf49	uc002tcs.1		20.3732	25.7699	43.6832		48.2775	45.2109	53.6377			2.36966	1.75441	1.22788		1.35069	0.699884	1.92988		0.790579	1.69512	0.466384		1.06783	1.18639	0.900066		23.6138	17.1325	25.5347	26.0052	45.5338	41.8327		51.0212	45.5338	42.5075	47.9143	53.0549	54.2205		312	652	863		320	259	630
CCNYL1	uc002vci.2		7.19129	5.42514	9.18716		5.78656	2.06354	10.0415			0.804662	0.380367	1.09299		2.11549	2.87351	0.736204		1.32555	1.69344	0.782755		2.80419	4.86612	0.576267		4.9491	9.43349	4.74411	6.10617	9.44445	8.92986		5.86245	5.71068	2.31722	1.80987	7.41112	12.6718		127	168	227		48	15	133
ZEB1	uc001ivs.3		10.9612	8.55559	14.4882		12.0467	3.4644	9.82941			1.09903	0.404929	0.678444		2.71414	1.67546	1.61993		1.28118	1.69342	0.756563		3.47728	2.83726	1.22558		11.4968	10.4256	6.84843	10.2627	13.2494	15.7269		12.4791	11.6144	3.19068	3.73813	9.98821	9.67061		815	1033	1415		395	98	577
MAPK6	uc002abp.2		5.25813	4.60117	7.78993		1.46739	0.183103	0.936347			0.279071	0.0397948	0.1202		7.01275	3.02049	2.32173		1.14278	1.69303	0.674991		8.01404	5.11378	1.56715		4.00557	6.51069	4.88587	4.31647	7.2519	8.32795		1.7793	1.15549	0	0.366206	0.118386	1.75431		155	243	317		20	2	15
ISG15	uc001acj.3		40.0628	31.6752	53.625		35.5486	42.5313	57.4694			0.887322	1.34273	1.07169		0.660832	0.798141	0.827964		1.2648	1.69297	0.747091		0.835821	1.35123	0.618564		34.8677	45.2578	28.9977	34.3526	47.3568	59.8932		33.872	37.2251	48.0609	37.0017	58.4222	56.5167		411	556	745		166	174	480
DKK1	uc001jjr.2		180.534	190.104	321.696		286.386	249.869	300.335			1.58633	1.31438	0.9336		1.2069	0.710295	1.69915		0.94966	1.69221	0.561194		1.14614	1.20197	0.953554		156.933	204.134	211.64	168.568	296.538	346.853		241.132	331.639	233.449	266.289	250.94	349.73		3028	5658	7309		2190	1646	3814
ZNF267	uc002ecs.3		7.94821	9.5802	16.2098		6.27071	6.97826	6.53238			0.788947	0.728405	0.402989		1.08312	0.553248	1.95774		0.829649	1.69201	0.490333		0.898607	0.936103	0.959944		9.23324	6.66317	11.6494	7.51097	17.8014	14.6183		6.87883	5.6626	5.82087	8.13566	7.77418	5.29057		384	796	1010		131	125	261
S100A3	uc001fca.1		14.8361	16.3721	27.6988		27.8562	41.0532	30.1972			1.87759	2.50751	1.0902		0.748789	0.434774	1.72225		0.906184	1.69183	0.535624		0.678541	0.735564	0.922477		13.9076	15.7647	18.7154	14.0289	27.8612	27.5364		18.897	36.8155	49.7954	32.3109	29.3051	31.0894		92	179	230		78	101	148
EIF4H	uc003uad.1		56.1929	48.5761	82.0911		115.595	192.96	199.826			2.05711	3.97232	2.4342		0.517861	0.612791	0.845086		1.1568	1.68995	0.684518		0.599061	1.03558	0.578477		44.411	67.9748	36.5357	60.6165	73.0842	91.098		110.579	120.611	188.785	197.135	195.54	204.113		317	461	636		301	435	917
OXTR	uc003brc.2		62.2385	40.7053	68.746		59.8664	67.8464	77.1813			0.961887	1.66677	1.1227		0.577096	0.673579	0.856761		1.529	1.68887	0.905339		0.882382	1.13759	0.775659		49.353	75.1239	31.2243	50.1862	54.5589	82.9332		55.7546	63.9781	68.8474	66.8453	78.6588	75.7039		1516	1672	2298		673	662	1553
CLCF1	uc001okq.2		32.1942	35.082	59.2332		24.8078	36.6522	50.8873			0.770565	1.04476	0.859102		0.737556	0.822299	0.896943		0.917684	1.68842	0.543517		0.676843	1.38839	0.487504		32.5309	31.8576	35.8454	34.3187	62.5133	55.9531		30.267	19.3485	40.2106	33.0937	62.1767	39.5979		466	865	1134		159	206	632
LIN7C	uc001mrl.2		34.7911	45.1515	76.225		352.681	144.778	367.904			10.1371	3.20648	4.82655		3.16144	1.50525	2.10028		0.770542	1.68821	0.456427		2.43602	2.54116	0.958624		38.7918	30.7905	48.4367	41.8663	86.252	66.198		340.895	364.467	115.454	174.101	342.315	393.492		447	980	1273		1978	693	3568
TRIML2	uc003izl.2		18.57	11.0921	18.72		6.003	5.26425	5.22321			0.323264	0.474595	0.279018		0.681136	0.587907	1.15858		1.67416	1.68769	0.991986		1.14033	0.992203	1.14929		19.7868	17.3531	11.2314	10.9528	14.4929	22.947		6.88655	5.11946	5.15749	5.37101	5.49837	4.94805		472	475	623		67	51	106
ZNF628	uc002qld.2		4.22489	2.25042	3.79624		2.21444	1.65605	2.99449			0.524142	0.735885	0.788803		0.712261	1.07191	0.664477		1.87738	1.68691	1.11291		1.33718	1.80821	0.739505		3.66553	4.78424	1.97346	2.52738	3.51204	4.08045		2.17834	2.25054	1.60028	1.71182	2.92507	3.06391		285	258	347		68	44	162
DPH3	uc003cau.2		17.6613	23.1717	39.0832		25.5573	34.2832	38.7714			1.44708	1.47953	0.992022		0.978067	0.670497	1.45872		0.762193	1.68668	0.451889		0.745476	1.13091	0.65918		16.5513	18.7713	21.7641	24.5793	41.5149	36.6515		25.8925	25.2222	28.3025	40.264	32.1582	45.3846		83	185	246		54	62	136
ZSCAN12	uc011dlh.1		4.3128	3.13755	5.28769		3.74959	2.3334	3.31578			0.86941	0.743701	0.627075		1.16903	0.843181	1.38645		1.37458	1.68529	0.815631		1.60692	1.42101	1.13083		5.27349	3.35211	3.06712	3.20797	5.32997	5.2454		3.57138	3.92781	1.82147	2.84532	2.43754	4.19401		177	210	277		66	35	93
PDLIM5	uc003hti.2		35.4563	28.3583	47.7818		128.817	87.1146	130.018			3.63313	3.07192	2.72108		1.18269	0.885793	1.33518		1.2503	1.68493	0.742047		1.47871	1.4925	0.990764		37.5423	33.3704	31.0543	25.6624	47.4137	48.1499		123.231	134.404	97.2017	77.0274	134.037	126		1394	1909	2464		2232	1321	4052
GLIPR1	uc001sxs.2		125.133	229.955	387.084		353.421	401.206	471.21			2.82436	1.74471	1.21733		1.61881	0.697725	2.32013		0.544163	1.6833	0.323271		0.880897	1.17448	0.75003		139.276	110.99	263.613	196.298	428.902	345.266		329.19	377.652	337.451	464.962	464.946	477.473		2185	6876	8788		2696	2620	6353
GDF6	uc003yhp.2		8.63102	7.42473	12.4881		10.2785	16.0174	19.0105			1.19088	2.15731	1.52229		0.552023	0.705642	0.782299		1.16247	1.68196	0.691137		0.641709	1.18686	0.540676		9.28938	7.97267	7.5505	7.29897	11.6374	13.3389		12.9174	7.63967	20.2611	11.7738	22.346	15.6751		259	375	490		135	187	476
FBXO33	uc001wvk.2		17.1357	18.9182	31.811		13.8278	14.8102	29.4075			0.806957	0.782857	0.924444		1.03078	1.18086	0.872911		0.90578	1.6815	0.538672		0.933664	1.98562	0.470213		17.8372	16.4342	22.3953	15.441	35.7846	27.8374		12.9541	14.7014	15.6426	13.9778	31.2294	27.5856		625	1204	1527		223	208	863
BCOR	uc004den.3		16.7833	16.1254	27.1017		14.7814	19.9465	30.6213			0.880724	1.23696	1.12987		0.71201	0.913426	0.779494		1.04079	1.68068	0.61927		0.741056	1.53518	0.482717		18.4169	15.1496	16.7189	15.532	31.3308	22.8726		15.3071	14.2558	22.8465	17.0465	28.2326	33.01		1965	3178	4137		757	897	2705
RPS2	uc002cno.2		49.5911	24.8372	41.7348		2.67853	6.82986	6.23018			0.0540124	0.274985	0.14928		0.196419	0.542866	0.361819		1.99665	1.68034	1.18824		0.39218	0.912197	0.429929		39.1946	59.9875	23.965	25.7093	36.5865	46.8832		5.35707	0	10.352	3.30769	6.77223	5.68812		244	214	282		6	14	26
SLC25A22	uc001lri.2		46.1062	41.1751	69.1841		35.9501	57.6373	74.2057			0.779725	1.39981	1.07258		0.557022	0.766234	0.726961		1.11976	1.68024	0.666427		0.623731	1.28746	0.484466		37.3052	54.9071	35.0199	47.3302	70.5417	67.8266		37.0672	34.8331	56.3071	58.9674	76.7735	71.6379		932	1422	1915		334	464	1243
VEGFC	uc003ius.1		42.9457	33.1506	55.5782		58.7976	34.277	45.0137			1.36911	1.03398	0.809916		1.32412	0.7833	1.69044		1.29547	1.67654	0.772707		1.71537	1.31323	1.30621		45.3049	40.5865	31.154	35.1472	44.5324	66.624		61.7084	55.8868	27.7752	40.7788	39.482	50.5454		1184	1522	2010		714	356	926
SESN2	uc001bps.2		50.4542	35.0616	58.6724		31.0356	29.8501	36.5255			0.615123	0.851362	0.622534		0.722517	0.731221	0.988097		1.43902	1.67341	0.859931		1.03971	1.22363	0.849695		33.9407	66.9677	36.4289	33.6942	43.4204	73.9243		24.3266	37.7445	29.4797	30.2205	26.5174	46.5336		1490	1877	2429		433	360	807
RBM3	uc004dkf.1		475.323	476.841	797.685		906.855	1158.63	1233.99			1.90787	2.4298	1.54696		0.785199	0.636662	1.23331		0.996817	1.67286	0.595878		0.7827	1.06504	0.7349		443.68	506.965	421.384	532.297	818.779	776.592		916.114	897.597	1022.46	1294.8	1139.58	1328.39		4010	6768	9018		3442	3781	8081
INTS6	uc001vfk.2		7.15991	9.00886	15.0585		5.07454	6.19272	6.77784			0.708744	0.687403	0.4501		1.03105	0.654784	1.57463		0.794763	1.67152	0.475473		0.819436	1.09448	0.748696		7.17821	7.14161	8.42789	9.58984	17.4897	12.6273		5.18521	4.96388	6.31349	6.07195	7.20928	6.3464		365	771	1017		115	122	280
GBP3	uc001dmt.2		15.4912	14.0109	23.4084		6.80633	5.31996	5.19302			0.439368	0.379702	0.221844		1.15714	0.584258	1.98053		1.10565	1.67073	0.661778		1.27939	0.976138	1.31067		16.2875	14.6948	14.2856	13.7361	22.6482	24.1686		5.86245	7.7502	5.29651	5.34342	3.39909	6.98695		510	780	1012		99	67	116
ORAI2	uc003uzj.2		44.9655	29.3528	49.0387		15.6881	11.6411	26.6168			0.348891	0.396594	0.542772		0.879718	1.36859	0.642794		1.5319	1.67066	0.916941		1.34764	2.28644	0.589404		40.7	49.231	23.6716	35.034	51.6864	46.3909		20.1814	11.1947	13.5905	9.69181	23.3867	29.847		719	782	1056		113	74	326
PEG10	uc003uno.2		10.5213	13.4142	22.3841		22.6367	17.1904	42.4023			2.15152	1.28151	1.89431		1.67889	1.47818	1.13578		0.784341	1.66869	0.470034		1.31682	2.46663	0.533855		11.7152	9.32737	12.2732	14.5551	25.3237	19.4444		25.4123	19.8611	22.2175	12.1633	50.2918	34.5128		496	1038	1372		465	314	1664
DSE	uc003pws.2		13.7892	12.6842	21.1626		3.76684	1.9604	3.46693			0.273174	0.154554	0.163823		1.7675	1.05997	1.66749		1.08711	1.66842	0.651582		1.92147	1.76848	1.08651		14.1871	13.3912	12.8316	12.5368	18.1067	24.2185		4.08777	3.44591	0.911451	3.00935	2.8558	4.07806		803	1252	1624		97	42	148
C3orf78	uc003dep.2		36.4227	46.2975	77.2305		82.6196	127.71	125.712			2.26836	2.75846	1.62775		0.822325	0.590094	1.39355		0.786709	1.66813	0.471611		0.646931	0.984354	0.657213		40.8835	31.9619	46.8504	45.7447	75.939	78.5219		90.6238	74.6155	134.184	121.236	118.871	132.554		157	333	432		155	209	411
IRF2BP2	uc001hwf.2		64.808	32.7513	54.6154		60.1447	37.9866	62.7029			0.928045	1.15985	1.14808		0.800143	0.989855	0.808344		1.97879	1.66758	1.18662		1.58331	1.65066	0.959201		59.6385	69.9774	26.3703	39.1323	53.1773	56.0534		67.1207	53.1686	34.9852	40.9879	62.0807	63.325		2369	1989	2681		990	540	1831
IRS2	uc001vqv.2		7.60882	3.49909	5.83487		4.63487	3.60318	7.10466			0.609144	1.02975	1.21762		0.591548	1.18245	0.500274		2.17451	1.66754	1.30403		1.28633	1.97178	0.65237		6.3599	8.85773	3.43882	3.55936	4.88209	6.78764		5.02817	4.24156	4.26177	2.94458	6.84966	7.35967		650	521	679		181	124	487
GLTP	uc001tpm.2		33.3765	19.5947	32.6742		48.6015	23.5224	49.2396			1.45616	1.20045	1.50699		1.21301	1.25535	0.966271		1.70335	1.66751	1.02149		2.06618	2.09331	0.98704		24.9756	41.7774	17.8644	21.3249	34.2944	31.0541		52.0951	45.1079	17.4318	29.6129	39.7782	58.701		352	361	477		238	98	397
BCL10	uc001dkz.2		27.7027	23.6933	39.5012		109.974	87.1199	106.745			3.96981	3.67699	2.70232		1.07964	0.734926	1.46904		1.16922	1.66719	0.701312		1.26233	1.22526	1.03026		34.8082	20.5972	26.0196	21.367	44.127	34.8755		106.764	113.185	74.7016	99.5383	107.464	106.026		433	614	784		733	498	1268
KAT2B	uc003cbq.2		5.6362	4.17141	6.95394		2.85578	0.46322	2.26306			0.506685	0.111047	0.325436		4.56282	2.93063	1.55694		1.35115	1.66705	0.810505		6.16505	4.88549	1.26191		6.80592	4.46648	4.03136	4.31146	6.71261	7.19526		3.59444	2.11711	0.616762	0.309679	1.63516	2.89095		318	384	502		69	10	87
DDA1	uc002nge.2		37.9078	30.6733	51.1264		52.597	34.2988	35.8898			1.3875	1.1182	0.701983		1.24083	0.627782	1.97654		1.23586	1.6668	0.741454		1.53349	1.04639	1.46551		31.0877	44.728	31.9184	29.4282	53.9235	48.3293		54.9555	50.2384	38.3198	30.2777	28.6892	43.0904		198	283	365		126	72	141
ZMIZ1	uc001kaf.2		29.7406	22.6308	37.7081		33.0063	29.056	36.9621			1.10981	1.28392	0.980217		0.864393	0.763459	1.13221		1.31417	1.66623	0.788706		1.13596	1.2721	0.892978		36.1279	23.3533	21.2271	24.0344	24.4719	50.9442		39.88	26.1326	30.0053	28.1066	25.033	48.8912		2141	2641	3466		1017	781	1775
SAMD4A	uc001xbb.2		10.9911	9.61645	16.0205		6.06353	5.69455	8.45093			0.551679	0.592167	0.527506		0.931627	0.890806	1.04582		1.14294	1.66595	0.686061		1.0648	1.48404	0.717499		10.1658	11.8163	10.045	9.18794	12.6442	19.3969		4.37004	7.75702	4.91328	6.47581	5.854	11.0479		509	773	995		127	102	276
FSD1L	uc004bcq.2		4.76424	3.69876	6.161		2.83153	2.43457	1.75795			0.594329	0.658213	0.285336		0.902944	0.4335	2.08291		1.28807	1.66569	0.77329		1.16305	0.722079	1.6107		5.37084	4.15764	3.88936	3.50815	6.63187	5.69012		2.24542	3.41764	1.92299	2.94614	1.34459	2.17131		158	206	265		41	30	41
TM4SF1	uc003exb.1		307.956	325.16	541.447		796.845	831.825	1027.04			2.58753	2.5582	1.89685		1.01147	0.741479	1.36412		0.947089	1.66517	0.568765		0.957947	1.23469	0.775862		365.994	249.918	325.718	324.602	629.689	453.204		877.175	716.515	770.11	893.541	1195.81	858.282		4110	7149	9280		4578	4128	11180
RAP2B	uc003ezr.2		100.956	59.4352	98.9407		83.2691	91.9658	110.733			0.824804	1.54733	1.11919		0.53305	0.723301	0.736968		1.69859	1.66468	1.02037		0.905435	1.20407	0.751981		78.2362	123.676	57.8309	61.0394	97.1382	100.743		90.4802	76.0579	94.8857	89.046	111.112	110.354		963	997	1300		367	353	870
TRMT6	uc002wmh.1		33.6115	44.3182	73.6593		39.4882	39.3557	66.0621			1.17484	0.888026	0.896861		1.32298	1.00995	1.30995		0.758413	1.66205	0.45631		1.00337	1.67859	0.597743		35.4564	31.7666	46.6753	41.9611	72.4486	74.87		34.5937	44.3828	42.2438	36.4677	66.4684	65.6559		1099	2464	3161		570	495	1697
SERPINB8	uc002lju.2		42.9039	50.9304	84.5756		75.7879	43.6012	92.043			1.76645	0.856093	1.08829		2.06339	1.27123	1.62314		0.842403	1.66061	0.507285		1.73821	2.11102	0.823396		43.1143	42.6936	56.7092	45.1517	77.2584	91.8929		59.1559	92.4199	44.0253	43.177	76.5811	107.505		1035	2130	2700		815	406	1640
ARMCX1	uc004ehv.2		40.9671	33.683	55.9167		40.3366	37.5687	39.8544			0.98461	1.11536	0.712745		0.882772	0.639027	1.38143		1.21625	1.66009	0.732645		1.07368	1.06084	1.0121		44.916	37.0182	32.663	34.703	49.9225	61.9108		41.5516	39.1216	30.1206	45.0168	36.6906	43.0181		1228	1679	2184		529	421	901
FAM102A	uc004bsx.1		17.8219	13.8917	23.0432		4.97122	4.38724	10.7976			0.278938	0.315818	0.468579		0.883227	1.4837	0.595286		1.28292	1.65878	0.773412		1.13311	2.46113	0.460401		17.4765	18.1673	12.7555	15.0279	19.5577	26.5287		6.02788	3.91455	5.39096	3.38353	9.62559	11.9696		443	580	761		55	43	204
BHLHE41	uc001rhb.2		32.0145	15.0463	24.9527		28.7702	26.3823	31.608			0.898661	1.75341	1.26672		0.512521	0.72243	0.70944		2.12774	1.6584	1.28301		1.09051	1.19808	0.910217		32.8728	31.1561	12.7883	17.3042	23.6802	26.2252		33.9431	23.5972	30.7319	22.0327	30.3438	32.8723		1010	781	1038		401	324	773
EP300	uc003azl.3		10.667	8.94094	14.8244		10.5387	9.75591	16.332			0.987973	1.09115	1.1017		0.905442	1.00967	0.896771		1.19305	1.65804	0.719559		1.08024	1.67407	0.64528		12.4325	8.90157	7.8512	10.0307	16.8616	12.7872		10.3369	10.7406	10.8955	8.61631	15.704	16.9601		1740	2357	3117		744	603	2019
C17orf63	uc010way.1		4.42248	2.81569	4.66824		6.75139	4.07863	7.0761			1.52661	1.44854	1.5158		1.05389	1.04643	1.00713		1.57066	1.65794	0.947356		1.65531	1.73492	0.954112		4.70602	4.13895	3.11647	2.5149	5.6633	3.67318		7.57527	5.92751	3.40329	4.75398	6.69274	7.45945		164	179	227		110	57	201
PLEKHO2	uc002anv.2		19.0936	14.3843	23.8446		14.9844	14.9517	20.4854			0.784789	1.03944	0.859121		0.755007	0.826519	0.913479		1.32739	1.65769	0.800751		1.00219	1.37011	0.731469		16.7535	21.4337	12.6081	16.1605	26.1645	21.5247		14.2658	15.703	16.6908	13.2125	21.7552	19.2156		597	763	1009		213	186	530
TUBB3	uc002fph.1		318.188	291.091	482.188		188.027	337.254	363.157			0.59093	1.15859	0.753143		0.510042	0.650051	0.784619		1.09309	1.65649	0.659884		0.557522	1.0768	0.517757		284.056	352.321	245.094	337.087	496.964	467.412		213.79	162.264	340.292	334.216	391.031	335.282		4280	6582	8753		1144	1785	4054
SERTAD3	uc002onv.3		20.6603	12.6072	20.8717		30.8387	21.3424	21.9983			1.49266	1.69288	1.05398		0.881727	0.622595	1.41621		1.63877	1.65554	0.989872		1.44495	1.03073	1.40187		21.1342	20.1864	14.7502	10.4642	29.0621	12.6813		30.5259	31.1516	18.003	24.6819	27.129	16.8676		260	277	347		172	102	238
SECISBP2	uc004aqj.1		16.0436	14.2078	23.5099		6.26386	2.52437	5.01588			0.390426	0.177674	0.213352		2.19743	1.20081	1.82996		1.12921	1.65471	0.682422		2.48136	1.98699	1.24881		16.9619	15.1254	15.8377	12.578	19.4616	27.5581		5.7833	6.74442	2.23228	2.81646	3.80457	6.22719		906	1379	1741		156	54	201
TUBB2A	uc003mvc.2		15.9796	13.5387	22.4021		16.4421	17.1253	20.0594			1.02894	1.26492	0.895423		0.813447	0.70789	1.14911		1.18029	1.65468	0.713308		0.960106	1.17133	0.819673		12.1912	19.768	12.9403	14.1371	25.5018	19.3025		17.0586	15.8257	16.6961	17.5545	22.3756	17.7431		172	256	333		82	74	186
YIPF5	uc003lnl.3		82.1644	90.0109	148.825		232.111	145.819	287.353			2.82496	1.62002	1.93081		1.74379	1.19184	1.4631		0.912827	1.65341	0.552087		1.59177	1.97061	0.807759		98.2585	66.0703	84.882	95.1399	148.54	149.11		231.898	232.325	119.75	171.889	254.996	319.709		1406	2507	3265		1710	919	3599
USP36	uc002jvz.1		26.2465	20.0823	33.1997		10.4118	13.5827	17.2444			0.396695	0.676355	0.519414		0.586519	0.767961	0.763735		1.30695	1.65318	0.790564		0.766548	1.26958	0.603782		22.6362	29.8567	18.4532	21.7113	28.4145	37.9849		8.90127	11.9224	15.1811	11.9844	15.8673	18.6214		1889	2478	3240		342	390	974
OTUD3	uc001bcs.3		3.8311	3.7621	6.21829		2.08631	4.89902	6.48716			0.544573	1.3022	1.04324		0.418193	0.801133	0.522002		1.01834	1.65288	0.616102		0.425863	1.32418	0.321606		4.49397	3.16823	3.34405	4.18015	5.64613	6.79045		2.11367	2.05895	5.01277	4.78527	7.5239	5.45043		102	162	213		24	49	141
GLCCI1	uc003srk.2		2.85018	2.82762	4.67342		2.33799	3.08847	5.36984			0.820295	1.09225	1.14902		0.751013	1.05197	0.713911		1.00798	1.65278	0.609869		0.757003	1.73867	0.435392		2.72951	2.97084	2.06098	3.59426	4.76592	4.58093		2.93544	1.74053	3.49765	2.6793	3.77033	6.96934		101	163	221		37	43	134
FAM46A	uc003pjg.2		14.5473	9.97334	16.4829		31.8666	23.2939	30.6606			2.19054	2.33561	1.86015		0.937888	0.796429	1.17762		1.45862	1.65269	0.882572		1.36802	1.31625	1.03933		16.4246	12.6701	10.2103	9.73635	14.833	18.1327		38.8586	24.8745	26.414	20.1737	31.1522	30.1691		427	489	627		406	261	701
DUSP23	uc001ftz.1		39.1276	31.8748	52.6261		49.4116	33.0557	55.4317			1.26283	1.03705	1.05331		1.21772	1.01568	1.19892		1.22754	1.65103	0.743501		1.4948	1.67692	0.891397		33.1026	45.1525	32.6461	31.1034	42.3072	62.945		46.5106	52.3126	28.8079	37.3034	49.7687	61.0947		362	517	662		209	120	400
BATF3	uc001hjl.1		10.2319	15.7556	26.0054		7.04428	7.93117	15.7449			0.68846	0.503387	0.605447		1.36766	1.20275	1.13711		0.649415	1.65055	0.393453		0.888176	1.98519	0.4474		8.9923	11.4716	15.441	16.0702	24.8917	27.1192		7.41824	6.67032	10.225	5.63735	14.3516	17.1382		80	213	275		25	25	96
C9orf64	uc004anb.2		7.21318	5.1511	8.50156		13.237	13.8459	15.3563			1.83512	2.68794	1.80629		0.682723	0.671997	1.01596		1.40032	1.65044	0.848453		0.956029	1.10909	0.861996		8.42925	5.99711	4.49775	5.80446	9.33128	7.67185		14.4277	12.0464	12.1659	15.5258	16.4562	14.2563		164	189	249		130	117	276
IFIT3	uc001kgg.2		19.1708	13.4106	22.1264		29.8567	18.3609	24.3423			1.55741	1.36914	1.10015		1.13751	0.803534	1.41563		1.42953	1.64993	0.866422		1.62611	1.32577	1.22654		26.0314	12.3102	10.9657	15.8554	18.8703	25.3825		34.4044	25.3091	17.1537	19.568	16.983	31.7016		649	703	935		423	225	542
FRMD8	uc001odu.3		8.79586	5.74892	9.48347		5.61519	7.01897	6.71238			0.63839	1.22092	0.707798		0.522877	0.579725	0.901939		1.53	1.64961	0.927494		0.800002	0.95632	0.836543		7.19512	10.3966	5.42982	6.06803	8.32738	10.6396		4.43758	6.79281	6.01379	8.02416	4.04921	9.37555		245	278	361		72	77	129
NFIL3	uc004arh.2		15.1319	14.8164	24.4184		25.2055	9.86163	21.1316			1.66572	0.665588	0.865395		2.50263	1.3002	1.92481		1.02129	1.64807	0.619692		2.55591	2.14281	1.19279		16.646	13.6178	18.9004	10.7325	31.1737	17.6632		21.5014	28.9096	10.374	9.34922	22.9701	19.2931		463	796	974		338	115	520
C16orf72	uc002czm.2		60.1571	56.2566	92.6468		143.569	92.675	171.855			2.38657	1.64736	1.85494		1.44872	1.12601	1.2866		1.06933	1.64686	0.649316		1.54916	1.85438	0.835408		65.5907	54.7234	55.6423	56.8709	106.139	79.1544		144.558	142.579	77.4117	107.938	147.422	196.287		1076	1681	2163		1125	622	2262
MEF2D	uc001fpc.2		30.9227	23.1748	38.156		34.7978	37.4003	48.7267			1.12532	1.61383	1.27704		0.697295	0.791307	0.881194		1.33432	1.64644	0.810427		0.930416	1.30284	0.714143		27.2849	34.5604	26.8691	19.4805	45.309	31.0031		32.9327	36.663	42.93	31.8706	48.8857	48.5676		1027	1374	1714		525	495	1308
EIF3IP1	uc003vfp.1		73.482	67.5077	111.018		134.23	127.529	135.961			1.82671	1.8891	1.22467		0.966974	0.648282	1.4916		1.0885	1.64453	0.661892		1.05255	1.06612	0.987275		76.431	70.5331	58.0638	76.9517	114.591	107.445		121.309	147.152	103.136	151.922	129.75	142.172		589	890	1171		476	386	841
DRAM1	uc001tix.2		19.4052	17.1183	28.1051		43.4012	26.8274	46.3408			2.23658	1.56718	1.64884		1.42714	1.0521	1.35646		1.1336	1.64182	0.69045		1.61779	1.72737	0.936567		20.5465	18.2639	18.5096	15.727	29.6036	26.6067		49.4041	37.3984	25.7232	27.9316	37.4255	55.2561		300	452	570		295	158	519
ELMO3	uc002esa.2		6.7017	5.75593	9.44704		0.31158	0.933982	0.766886			0.0464927	0.162264	0.0811773		0.286525	0.500279	0.57273		1.16431	1.64127	0.709397		0.333604	0.821092	0.406293		5.64064	7.76276	6.38451	5.12736	7.7347	11.1594		0.360087	0.263073	1.4233	0.444667	1.04219	0.491579		330	505	633		7	19	35
GCC1	uc003vma.2		30.2863	23.4733	38.5167		19.8107	19.5578	31.9069			0.654113	0.833191	0.828391		0.785069	0.994238	0.789619		1.29024	1.64087	0.786316		1.01293	1.63142	0.62089		28.1298	32.4428	23.6494	23.2972	39.1663	37.8671		20.292	19.3293	20.8207	18.2948	30.7185	33.0953		1518	2027	2589		447	385	1262
TMEM64	uc003yen.2		8.2741	6.87711	11.2842		9.65803	3.73639	11.1195			1.16726	0.543309	0.985397		2.14843	1.8137	1.18456		1.20314	1.64084	0.733243		2.58485	2.97599	0.86857		7.75807	8.79012	7.21143	6.54279	12.6289	9.93963		9.78469	9.53137	4.28106	3.19173	10.9815	11.2575		202	291	369		106	36	216
ZNF193	uc003nkr.1		17.5444	9.5374	15.6034		12.9561	9.97885	12.8679			0.738474	1.04629	0.824688		0.705805	0.788204	0.895459		1.83954	1.63602	1.1244		1.29835	1.28952	1.00685		16.9508	18.138	9.46911	9.60569	12.0381	19.1687		13.2141	12.698	10.9167	9.04102	10.6217	15.1142		445	413	527		147	99	242
C12orf73	uc009zuj.2		32.5563	37.0257	60.5688		33.0073	40.4863	38.9775			1.01385	1.09346	0.643525		0.927194	0.588519	1.57547		0.879289	1.63586	0.53751		0.815271	0.962734	0.84683		33.0805	32.0321	40.1026	33.9488	53.7086	67.429		31.8677	34.1469	40.3078	40.6648	26.716	51.239		140	274	344		63	67	116
GFPT1	uc002sfh.2		47.3251	49.4133	80.7981		114.596	94.8494	145.277			2.42146	1.91951	1.79803		1.2615	0.93671	1.34673		0.957741	1.63515	0.585721		1.20819	1.53166	0.788809		50.5463	44.104	53.9973	44.8293	87.0778	74.5184		100.552	128.639	101.781	87.9175	145.416	145.138		2132	3804	4768		2274	1640	5120
WDR20	uc001yld.2		18.7302	19.8422	32.3973		16.5675	12.5242	17.7253			0.88453	0.631188	0.547123		1.40137	0.866814	1.61669		0.943959	1.63275	0.578141		1.32284	1.41529	0.934677		20.1411	17.3194	19.0422	20.6422	29.2741	35.5206		16.369	16.7659	11.6715	13.3768	15.9523	19.4984		718	1267	1624		279	182	510
RFXAP	uc001uvu.1		10.8583	5.27082	8.60428		7.79604	9.64313	9.01693			0.717982	1.82953	1.04796		0.392441	0.572802	0.685125		2.06007	1.63244	1.26196		0.808455	0.935062	0.8646		11.0053	10.7112	5.77774	4.7639	7.89172	9.31684		6.48935	9.10273	9.02884	10.2574	7.87548	10.1584		191	160	200		61	65	119
RBM15	uc001dzl.1		8.70191	7.40645	12.0768		12.5338	17.9629	18.3878			1.44034	2.42531	1.52257		0.593881	0.627785	0.945994		1.17491	1.63058	0.720547		0.697757	1.02366	0.681633		9.22595	8.17788	7.57818	7.23472	13.3293	10.8244		13.3013	11.7663	19.8554	16.0704	19.1734	17.6022		557	801	1014		353	443	937
DUSP4	uc003xhm.2		26.0799	18.2279	29.7089		27.8895	26.5918	38.9808			1.06939	1.45885	1.31209		0.733037	0.899402	0.815027		1.43076	1.62986	0.877846		1.0488	1.4659	0.715468		26.9527	25.2071	19.8827	16.5732	30.9507	28.4672		33.2806	22.4984	25.1113	28.0723	45.5208	32.4408		657	789	986		310	256	823
MAGED1	uc004dpn.2		116.853	102.892	167.604		163.568	167.228	223.944			1.39978	1.62527	1.33615		0.861262	0.822109	1.04762		1.13568	1.62893	0.697194		0.978116	1.33916	0.730398		132.968	100.737	98.0191	107.765	161.347	173.861		190.845	136.291	173.372	161.083	230.095	217.793		6386	9257	11855		3877	3457	9561
SOCS4	uc001xbp.2		16.9979	17.1585	27.9424		13.7456	2.14424	23.6989			0.808667	0.124966	0.848136		6.47107	6.78691	0.953464		0.990641	1.62849	0.60832		6.41051	11.0524	0.580011		19.5193	14.4765	17.1505	17.1665	28.3377	27.547		14.3184	13.1729	1.34153	2.94694	22.9278	24.47		499	835	1060		175	23	530
HIST1H1E	uc003ngq.2		155.133	43.8245	71.3549		1515.56	263.321	326.387			9.76943	6.00855	4.57414		1.62592	0.761272	2.13579		3.53988	1.6282	2.17411		5.75557	1.2395	4.64345		132.439	177.828	65.2678	22.3811	80.4729	62.2369		1414.61	1616.51	249.22	277.423	222.396	430.379		2046	1098	1279		9127	1369	3058
C9orf78	uc004byp.2		58.6827	51.7973	84.2828		72.03	62.9252	73.8069			1.22745	1.21484	0.875705		1.01038	0.720843	1.40167		1.13293	1.62716	0.69626		1.14469	1.17293	0.975925		53.2123	64.1532	42.2494	61.3452	89.7789	78.7868		71.5622	72.4978	71.8637	53.9868	76.5633	71.0505		1011	1489	1955		561	430	1037
MGAT1	uc003mmg.3		136.901	105.184	171.026		57.1162	69.265	107.932			0.417209	0.658513	0.631089		0.633561	0.958354	0.661093		1.30154	1.62597	0.800469		0.824603	1.55825	0.529185		117.789	156.013	111.479	98.8894	176.666	165.386		56.7787	57.4536	74.4358	64.0943	115.091	100.773		3871	5235	6563		736	779	2537
SYNPO	uc003lsp.2		8.52368	6.0346	9.80982		7.05244	12.5684	8.26886			0.827394	2.08272	0.842917		0.397267	0.40472	0.981584		1.41247	1.62559	0.868893		0.561126	0.65791	0.852891		9.47302	7.57434	5.49282	6.57639	9.31009	10.3095		9.00609	5.09879	15.8213	9.31545	8.48129	8.05644		514	597	769		185	293	391
DHRS11	uc002hnd.2		12.4733	8.20858	13.3416		12.8652	9.69351	8.93294			1.03142	1.1809	0.669555		0.87342	0.566987	1.54046		1.51954	1.62533	0.934916		1.3272	0.921539	1.4402		10.7093	14.2372	8.24557	8.17158	10.2409	16.4424		11.9608	13.7696	8.30929	11.0777	8.46459	9.40129		204	234	296		96	62	116
FIZ1	uc002qli.3		12.9524	7.16019	11.636		4.58624	6.29564	6.32368			0.354085	0.879256	0.54346		0.40271	0.61809	0.651538		1.80894	1.62509	1.11313		0.728479	1.00445	0.725248		9.72812	16.1766	6.91873	7.40165	8.75442	14.5175		4.36826	4.80422	8.76306	3.82822	5.85036	6.797		401	391	498		66	81	157
SPATA5L1	uc001zve.2		29.9059	23.4405	38.0507		17.1084	16.5443	20.8444			0.572076	0.705796	0.547806		0.81054	0.776153	1.04431		1.27582	1.62329	0.785947		1.0341	1.25992	0.820768		27.2936	32.5181	19.505	27.3761	35.9518	40.1496		17.4696	16.7472	14.7115	18.377	20.4056	21.2832		1452	1903	2484		375	312	806
FOXO1	uc001uxl.3		3.58745	2.27761	3.69596		5.80181	7.34409	7.18168			1.61725	3.22448	1.94312		0.501555	0.602614	0.832298		1.5751	1.62274	0.97064		0.789997	0.977886	0.807862		3.84392	3.33098	2.25895	2.29626	3.63244	3.75948		6.50981	5.09381	8.09894	6.58925	7.37033	6.99304		155	165	209		110	122	245
RNF7	uc003eud.2		66.8495	56.1191	91.0309		160.07	128.849	177.536			2.39448	2.29599	1.95028		1.0429	0.84943	1.22776		1.19121	1.6221	0.73436		1.24231	1.37786	0.901618		55.1042	78.5948	55.0209	57.2173	84.4429	97.619		163.844	156.295	117.22	140.477	168.096	186.975		348	510	647		382	265	738
ACBD3	uc001hpy.2		33.7137	33.2151	53.8768		67.0052	67.476	95.3348			1.98748	2.03149	1.76949		0.978336	0.871035	1.12319		1.01501	1.62206	0.625755		0.993023	1.41287	0.702841		36.4278	30.9997	32.4441	33.9861	52.716	55.0377		69.9726	64.0379	70.2684	64.6837	97.3723	93.2973		1177	1936	2458		1026	900	2619
LRRFIP1	uc002vxe.2		31.4482	19.5228	31.6606		30.6796	24.3828	34.6419			0.97556	1.24894	1.09416		0.781112	0.876077	0.891602		1.61084	1.62172	0.993293		1.25825	1.42075	0.885623		24.6868	38.2097	15.7846	23.2611	31.3045	32.0166		31.505	29.8543	24.2844	24.4811	33.8813	35.4025		1288	1361	1783		580	400	1155
PTP4A2	uc001bty.1		60.7882	22.2201	36.0055		9.13156	4.89452	5.22334			0.150219	0.220274	0.145071		0.681964	0.65859	1.03549		2.73573	1.6204	1.6883		1.86567	1.06718	1.74822		31.5932	89.9832	24.9899	19.4503	33.113	38.898		8.42033	9.84279	3.55014	6.23889	2.01689	8.42979		302	209	258		22	10	17
EPM2AIP1	uc003cgk.2		20.4723	13.6548	22.115		23.1334	26.1476	23.8838			1.12999	1.9149	1.07998		0.590104	0.563989	1.0463		1.49927	1.61957	0.925718		0.884723	0.913422	0.968581		22.2855	18.659	15.1677	12.1419	17.3503	26.8797		23.4368	22.83	27.6096	24.6857	24.0327	23.735		824	939	1161		408	402	751
ZFP36L2	uc002rsv.3		21.1669	11.2497	18.2195		25.7255	12.1124	36.327			1.21537	1.07668	1.99385		1.12881	1.85185	0.609558		1.88154	1.61955	1.16177		2.12391	2.99916	0.708167		20.6118	21.722	9.23821	13.2613	21.5697	14.8693		26.9013	24.5498	12.6852	11.5396	47.1398	25.5141		678	595	777		368	151	1032
none	uc010wdp.1		43.1719	23.2578	37.6401		8.38778	6.6653	14.7905			0.194288	0.286583	0.392944		0.677945	1.37113	0.494441		1.85623	1.61839	1.14697		1.25842	2.21903	0.567107		32.1631	54.1808	21.1349	25.3807	33.4801	41.8001		8.03153	8.74402	7.69093	5.63967	14.6273	14.9536		3584	3373	4326		324	226	1011
CHSY1	uc002bwt.1		22.6451	19.3286	31.2493		10.2024	3.97872	11.8414			0.450535	0.205846	0.378935		2.1887	1.84087	1.18895		1.17158	1.61673	0.72466		2.56425	2.97619	0.861586		22.3316	22.9586	18.1418	20.5155	35.6803	26.8182		11.0672	9.33761	5.0519	2.90553	10.9932	12.6897		1181	1698	2165		237	82	476
MAML1	uc003mkm.2		21.1533	16.4297	26.53		11.4029	10.8916	20.0302			0.539061	0.662926	0.755		0.813154	1.13889	0.713988		1.28751	1.61476	0.797334		1.04694	1.83904	0.569287		21.3664	20.9402	16.246	16.6133	26.3642	26.6958		11.485	11.3208	10.8086	10.9747	17.8485	22.2118		1412	1857	2342		338	280	1011
GPRC5A	uc001rba.2		26.7673	20.9132	33.766		170.336	169.907	183.983			6.36358	8.12441	5.44875		0.783267	0.670664	1.1679		1.27992	1.61458	0.792729		1.00252	1.08284	0.925826		31.3681	22.1665	27.9456	13.8808	46.2848	21.2473		176.453	164.219	238.032	101.783	240.853	127.113		638	874	1037		1754	1567	3777
SLC35D1	uc001ddk.2		8.13897	8.91321	14.3888		24.1159	26.5451	32.1496			2.96301	2.97817	2.23435		0.994908	0.750241	1.32612		0.913136	1.61433	0.565645		0.908487	1.21113	0.750113		9.05611	7.22184	7.68483	10.1416	15.2987	13.4789		24.3345	23.8972	23.7727	29.3174	28.8279	35.4714		191	340	439		247	234	562
C14orf43	uc001xou.2		12.1722	9.08444	14.6518		12.7756	18.1978	20.0162			1.04958	2.00318	1.36613		0.523954	0.681978	0.768286		1.33989	1.61285	0.830761		0.702041	1.09993	0.638262		12.2465	12.0978	8.8925	9.27639	17.9258	11.3778		13.96	11.5912	20.8805	15.5151	21.7612	18.2713		835	1054	1331		389	487	1122
HEXIM1	uc002iig.2		53.829	49.9514	80.536		67.8579	33.3273	128.211			1.26062	0.667194	1.59197		1.88943	2.38607	0.791859		1.07763	1.61229	0.668385		2.0361	3.84703	0.529267		56.4363	51.2218	49.7695	50.1333	93.6611	67.411		75.6971	60.0187	43.708	22.9466	149.612	106.811		1264	1976	2486		702	307	2516
SDHAF1	uc002ocp.2		22.8415	15.7104	25.3026		17.4826	19.1732	23.628			0.765385	1.22041	0.933818		0.627152	0.765166	0.819629		1.45391	1.61057	0.902734		0.911825	1.23235	0.739907		18.5385	27.1445	16.588	14.8327	23.0267	27.5786		15.8364	19.1287	22.7014	15.6449	20.7364	26.5197		159	194	241		56	54	128
BAIAP2	uc002jzg.2		28.3722	24.2889	39.106		30.2636	50.3496	59.3228			1.06667	2.07294	1.51697		0.514566	0.731797	0.703154		1.16811	1.61003	0.72552		0.60107	1.17822	0.510152		27.7094	29.035	21.6077	26.9702	37.1931	41.0189		30.2237	30.3035	53.8503	46.8488	60.9845	57.6611		1018	1457	1866		485	704	1709
DNTTIP2	uc001dqf.2		54.9221	82.2889	132.463		80.0047	63.9853	121.826			1.45669	0.777569	0.919696		1.87339	1.18278	1.58388		0.667431	1.60973	0.414622		1.25036	1.90397	0.656713		63.2921	46.5522	78.7057	85.872	123.189	141.737		76.9034	83.1059	69.7577	58.213	114.943	128.709		2777	6838	8647		1755	1226	4645
NRG2	uc003lev.1		8.92263	6.76273	10.8833		1.79614	2.56157	4.01142			0.201302	0.378777	0.368586		0.531452	0.973096	0.546146		1.31938	1.6093	0.819849		0.701188	1.566	0.447757		8.02733	9.81793	6.75559	6.76988	8.67702	13.0895		1.53977	2.05251	2.22092	2.90221	2.49113	5.53171		493	646	810		45	55	152
RRAGC	uc001ccq.2		30.967	22.3292	35.9269		68.8215	34.2513	61.1018			2.22242	1.53393	1.70072		1.44884	1.10874	1.30675		1.38684	1.60897	0.861943		2.00931	1.78393	1.12634		34.6078	27.3262	25.5342	19.1242	34.9518	36.9021		67.8168	69.8262	28.1482	40.3544	46.5715	75.6321		819	1010	1234		794	338	1137
ELL	uc002njh.2		18.9533	15.9067	25.5705		14.7731	18.1168	29.2876			0.779446	1.13894	1.14537		0.684361	1.00564	0.680521		1.19153	1.60753	0.741219		0.815436	1.6166	0.504415		16.0493	21.8573	17.2479	14.5655	28.7536	22.3874		13.3603	16.1859	21.5375	14.6961	32.3151	26.2601		749	1114	1375		267	288	978
MAPRE2	uc010xcc.1		11.9496	11.614	18.6564		32.637	29.2274	33.9281			2.73122	2.51657	1.81858		1.08529	0.722642	1.50184		1.0289	1.60637	0.640511		1.11666	1.16083	0.961947		16.0972	7.80207	11.7029	11.5251	20.3067	17.0061		32.624	32.65	29.2054	29.2494	32.4704	35.3858		258	403	504		296	230	538
DYNLT1	uc003qrn.1		84.1152	78.2755	125.678		90.0967	61.6699	67.6504			1.07111	0.787857	0.538285		1.35952	0.683226	1.98986		1.0746	1.60558	0.669292		1.46095	1.09698	1.3318		78.9727	89.2576	87.3062	69.2448	121.723	129.632		77.6775	102.516	32.574	90.7658	51.6828	83.618		454	741	908		219	125	265
CAB39	uc002vqx.2		64.9095	86.4657	138.807		101.771	73.1885	121.543			1.56789	0.846446	0.875626		1.85233	1.03447	1.7906		0.750696	1.60534	0.467624		1.39053	1.66069	0.837325		79.0471	50.7719	88.6784	84.2529	127.617	149.998		99.5105	104.032	63.8544	82.5227	90.754	152.332		1473	3231	4023		991	612	1896
TSKU	uc001oxt.2		29.1569	20.7636	33.3023		24.2677	28.3127	36.2892			0.832314	1.36358	1.08969		0.61039	0.799141	0.763807		1.40424	1.60388	0.875523		0.857132	1.28173	0.668731		27.9968	30.3171	19.9307	21.5964	32.8123	33.7923		25.4697	23.0658	32.2991	24.3263	36.5404	36.0381		663	802	1010		247	253	659
SELS	uc010use.1		93.672	95.555	153.227		132.263	122.297	164.19			1.41198	1.27986	1.07154		1.10324	0.837238	1.31771		0.980295	1.60355	0.611327		1.0815	1.34255	0.805551		83.9823	103.362	108.039	83.0713	164.486	141.969		125.574	138.953	117.164	127.429	166.445	161.934		1105	1997	2438		707	565	1568
CAMKK1	uc002fwt.2		4.26935	3.74728	6.00754		3.06497	2.82545	4.46417			0.717899	0.754	0.743094		0.952121	0.985536	0.966094		1.13932	1.60317	0.710666		1.08477	1.57999	0.68657		3.63416	4.90454	3.29129	4.20327	5.85295	6.16213		2.49066	3.63927	2.91695	2.73394	4.14291	4.78543		137	205	262		45	36	113
TRAPPC6B	uc001wut.1		28.4782	35.7905	57.3723		40.988	39.8733	47.4911			1.43928	1.11408	0.827771		1.2919	0.743012	1.73874		0.795692	1.603	0.496376		1.02796	1.19105	0.863067		33.4056	23.5509	34.4965	37.0845	51.4892	63.2553		38.6116	43.3644	35.4314	44.3153	39.1701	55.812		294	606	762		183	153	351
PTP4A1	uc003pel.2		64.3097	52.0279	83.3677		17.6771	10.2418	4.75975			0.274874	0.196853	0.0570935		1.39635	0.290032	4.81446		1.23606	1.60236	0.771399		1.72597	0.464736	3.71386		48.2167	80.4027	61.7211	42.3348	69.4217	97.3137		18.7776	16.5766	3.09255	17.3911	2.57682	6.94269		478	710	857		61	29	24
PJA1	uc004dxh.2		24.6838	20.2164	32.3911		21.7264	22.8053	27.6013			0.880186	1.12806	0.852125		0.780265	0.755389	1.03293		1.22098	1.60222	0.762055		0.95269	1.2103	0.78715		25.2007	24.1669	20.553	19.8797	28.9012	35.881		20.8334	22.6193	23.9035	21.707	28.2428	26.9597		1040	1447	1801		406	371	925
TERT	uc003jcb.1		20.5495	14.1573	22.6655		3.60411	7.59388	11.7419			0.175386	0.536392	0.518053		0.326974	0.96581	0.338549		1.45151	1.60097	0.906643		0.474607	1.54624	0.306943		19.2342	21.8648	13.3546	14.96	23.7698	21.5613		3.86318	3.34503	10.3414	4.84632	13.0477	10.4362		1510	1769	2231		119	224	720
UBTD2	uc003mbp.1		25.4736	22.9814	36.7923		15.8616	13.3649	23.5968			0.622669	0.581554	0.641351		1.0707	1.10282	0.970871		1.10844	1.60096	0.692363		1.18681	1.76557	0.672196		27.5112	23.436	25.468	20.4948	40.7886	32.796		18.331	13.3923	13.5251	13.2047	24.3931	22.8004		385	594	727		105	77	282
ZNF263	uc002cuq.2		44.5018	39.6034	63.3963		12.5903	12.9078	12.4261			0.282915	0.325928	0.196007		0.86803	0.601381	1.4434		1.12369	1.60078	0.701962		0.975395	0.962679	1.01321		38.5518	50.4518	39.6528	39.554	63.1657	63.6269		11.8952	13.2853	12.6461	13.1696	10.4798	14.3724		1932	2991	3731		249	221	410
REST	uc003hch.2		11.2357	11.4471	18.3209		32.9124	16.0373	39.4383			2.92929	1.40099	2.15264		2.09087	1.53651	1.36079		0.981527	1.60048	0.613269		2.05224	2.45916	0.834529		11.8653	10.606	11.3323	11.5619	19.4692	17.1727		33.8227	32.0021	17.8593	14.2152	35.4987	43.378		799	1368	1710		1031	440	2112
NT5DC3	uc010swe.1		5.93384	5.24863	8.39601		28.619	22.9071	37.6289			4.82301	4.36439	4.48176		1.10508	1.02689	1.07614		1.13055	1.59966	0.706745		1.24935	1.64268	0.760558		7.21747	4.65022	6.14374	4.35352	10.272	6.52001		29.9372	27.3007	23.6327	22.1814	38.0406	37.2172		220	329	398		455	317	1069
ZNF498	uc003url.1		16.3808	12.5152	20.0153		7.25997	9.41981	10.2788			0.443201	0.75267	0.51355		0.588839	0.682305	0.863014		1.30887	1.59928	0.818414		0.770712	1.09119	0.706302		16.4536	16.3079	13.0316	11.9988	16.0261	24.0044		7.60975	6.91018	10.8759	7.96372	8.70177	11.8559		579	757	936		114	130	270
ASB1	uc002vyg.2		70.4683	45.3116	72.4514		42.2236	40.5156	46.131			0.599186	0.894157	0.636716		0.670113	0.712086	0.941056		1.5552	1.59896	0.972629		1.04216	1.1386	0.915298		49.4505	91.4862	45.7977	44.8254	54.9281	89.9747		40.0848	44.3624	38.2693	42.762	39.545	52.717		1452	1675	2082		408	338	748
BET1L	uc001loe.2		64.1367	46.9859	75.0949		108.784	130.355	102.748			1.69613	2.77435	1.36824		0.61136	0.493177	1.23964		1.36502	1.59824	0.854076		0.834519	0.788217	1.05874		62.1754	66.098	41.3279	52.6438	68.0175	82.1723		115.078	102.49	127.535	133.176	84.0051	121.491		442	541	689		335	348	523
BMPR2	uc002uzf.3		17.3744	16.093	25.7143		22.1803	5.27613	19.8713			1.27661	0.327852	0.772772		3.89386	2.35707	1.65199		1.07963	1.59786	0.675672		4.20391	3.76626	1.1162		21.2943	13.4545	15.7734	16.4126	26.7837	24.6449		23.7592	20.6015	3.5272	7.02505	16.779	22.9636		1228	1855	2319		671	135	1005
PNO1	uc002seh.2		56.6646	71.4442	114.125		104.854	132.289	137.804			1.85044	1.85165	1.20748		0.999348	0.652112	1.53248		0.793132	1.5974	0.496514		0.792615	1.04168	0.760897		51.0694	62.2598	65.3067	77.5816	122.075	106.175		93.9114	115.798	117.781	146.797	134.42	141.188		854	1832	2318		716	776	1655
FAM177A1	uc001wsq.2		37.259	30.0773	48.0076		94.7955	52.7513	72.616			2.54423	1.75386	1.51259		1.45065	0.862439	1.68203		1.23877	1.59614	0.776106		1.79703	1.37657	1.30543		36.892	37.626	34.3309	25.8238	48.4147	47.6006		84.2326	105.358	45.6014	59.9013	57.8324	87.3996		517	729	884		587	280	735
ARMC9	uc002vrq.3		23.1728	21.8411	34.8304		23.5284	19.4586	26.6802			1.01535	0.890915	0.766002		1.13967	0.859792	1.32551		1.06097	1.59472	0.665304		1.20915	1.37112	0.881868		25.6705	20.6751	23.4586	20.2237	27.3185	42.3423		23.8887	23.1681	19.7682	19.149	23.7997	29.5607		1026	1636	2005		455	327	879
BIN3	uc003xcl.2		40.652	35.2442	56.1913		49.7914	48.0638	79.4748			1.22482	1.36374	1.41436		0.898135	1.03712	0.865988		1.15344	1.59434	0.723456		1.03594	1.65353	0.626505		37.2339	44.07	34.222	36.2663	54.3182	58.0644		49.4788	50.1039	55.3937	40.7338	81.3534	77.5962		653	971	1213		361	306	1034
PTRF	uc002hzo.2		307.207	225.161	358.719		420.593	790.249	703.414			1.36909	3.5097	1.9609		0.390086	0.558709	0.698192		1.36439	1.59317	0.856399		0.532228	0.890116	0.597931		255.933	358.481	195.667	254.655	380.117	337.322		401.311	439.874	972.82	607.679	829.298	577.529		7549	9446	12021		4735	7856	15056
ZNF192	uc003nkn.1		14.9394	8.12971	12.9437		19.3322	13.8362	10.5974			1.29405	1.70193	0.818728		0.760341	0.481059	1.58056		1.83763	1.59215	1.15418		1.39722	0.765918	1.82425		15.5347	14.3441	8.18227	8.07715	8.75831	17.1291		18.3202	20.3443	13.6459	14.0265	10.1903	11.0044		561	516	639		321	199	308
OAF	uc001pxb.2		66.0112	56.1959	89.4652		46.8643	31.9049	64.9493			0.709944	0.567744	0.725973		1.25047	1.2787	0.977922		1.17466	1.59202	0.737842		1.46887	2.03571	0.721552		51.7158	80.3065	56.0938	56.2981	91.6113	87.3191		49.3929	44.3356	35.7075	28.1023	66.5876	63.3109		1120	1682	2088		367	219	914
SLAMF7	uc001fwq.2		23.4074	14.5844	23.2179		59.0335	45.5113	42.5777			2.522	3.12054	1.83383		0.808191	0.587663	1.37526		1.60496	1.59197	1.00816		1.29712	0.935542	1.38649		20.9456	25.8693	17.0826	12.0863	27.3947	19.0412		43.6526	74.4143	57.0721	33.9504	47.3367	37.8187		499	555	668		572	389	763
ZBTB7A	uc002lzi.2		32.3803	20.8812	33.2315		28.0132	29.8782	52.2708			0.865131	1.43087	1.57293		0.60462	1.09928	0.550013		1.55069	1.59146	0.974385		0.937579	1.74946	0.535924		26.5044	38.2562	19.1451	22.6173	34.0088	32.4542		27.8498	28.1766	35.4021	24.3544	52.8698	51.6719		1196	1332	1678		475	446	1583
SOCS6	uc002lkr.1		21.4123	20.0506	31.8501		11.1837	3.92591	10.0932			0.522305	0.1958	0.316897		2.66754	1.61847	1.64818		1.06791	1.58849	0.672284		2.8487	2.57092	1.10805		20.3652	22.4594	19.2747	20.8264	29.8477	33.8524		11.6819	10.6856	3.4537	4.39812	9.55457	10.6318		679	1082	1349		159	48	250
HMGCS1	uc003jnq.3		20.9081	22.1537	35.1894		25.2006	32.034	39.0268			1.20531	1.44599	1.10905		0.833551	0.766982	1.08679		0.943774	1.58842	0.594158		0.786684	1.21829	0.645727		22.1027	19.7134	24.8434	19.464	41.8771	28.5017		24.1115	26.2898	34.8006	29.2675	42.7682	35.2853		702	1280	1551		373	414	1065
RP2	uc004dgw.3		35.178	31.5762	50.1237		78.9948	71.9936	85.1262			2.24557	2.27999	1.69832		0.984904	0.744881	1.32223		1.11407	1.58739	0.701825		1.09725	1.18241	0.927973		38.1818	32.1742	33.6828	29.4697	60.8905	39.3568		75.8711	82.1186	72.3548	71.6324	92.0676	78.1849		810	1233	1508		798	631	1577
EPHA2	uc001aya.1		208.388	137.782	218.637		154.747	105.787	270.932			0.742588	0.767788	1.23919		0.967179	1.61397	0.599253		1.51245	1.58683	0.953127		1.46281	2.5611	0.571164		169.926	246.851	137.539	138.025	223.369	213.904		143.561	165.932	111.462	100.113	293.828	248.036		12669	14694	18181		4325	2574	13896
NAT14	uc002qle.1		51.4273	25.2552	40.075		32.4262	40.5346	30.443			0.630526	1.605	0.75965		0.392851	0.473303	0.830021		2.0363	1.5868	1.28328		0.799965	0.751037	1.06515		47.1496	55.705	21.9985	28.5119	28.978	51.1719		36.94	27.9125	41.8473	39.2218	26.3238	34.5621		669	553	700		190	207	301
FLNC	uc003vnz.3		361.108	277.142	439.303		181.941	344.154	353.447			0.50384	1.2418	0.804563		0.405734	0.647902	0.626227		1.30297	1.58512	0.822001		0.52866	1.027	0.51476		274.886	447.33	249.444	304.839	411.269	467.338		156.376	207.505	428.695	259.612	396.228	310.667		57173	76310	96027		13382	22350	48322
PXDC1	uc003mvt.2		81.533	62.755	99.3861		49.66	36.4652	66.5915			0.609078	0.581073	0.670028		1.0482	1.15309	0.909034		1.29923	1.58372	0.820366		1.36185	1.82617	0.745741		77.8343	85.2317	54.0419	71.468	89.7483	109.024		49.0999	50.2201	36.5507	36.3797	59.1711	74.0118		1201	1543	1954		328	209	748
TMEM2	uc011lsa.1		6.97082	7.35872	11.6538		5.5889	2.57864	6.89774			0.801756	0.35042	0.591887		2.28799	1.68908	1.35458		0.947287	1.58367	0.598158		2.16738	2.67495	0.81025		7.46902	6.47262	7.73616	6.98128	12.7923	10.5153		5.36528	5.81251	2.06125	3.09604	7.4065	6.38898		641	1147	1403		226	89	510
MTMR9	uc003wtm.2		7.96368	6.42862	10.1741		10.9803	11.4057	13.6367			1.3788	1.77421	1.34033		0.777137	0.755453	1.0287		1.23878	1.58263	0.78274		0.962706	1.1956	0.805207		7.87273	8.05463	6.78454	6.0727	10.8661	9.48213		10.6193	11.3414	12.5417	10.2697	12.718	14.5553		283	393	480		174	158	374
BCL9L	uc001pug.2		68.2642	38.6005	61.0801		42.7087	27.825	52.4244			0.625638	0.720845	0.85829		0.867922	1.19067	0.728936		1.76848	1.58236	1.11762		1.5349	1.88407	0.814672		60.6102	75.9182	34.9387	42.2624	53.8416	68.3186		45.3682	40.0491	32.8061	22.8439	44.6602	60.1886		6596	6350	7968		1870	1073	3849
CSRNP2	uc001rxu.1		32.7363	33.9245	53.6494		16.6767	11.8845	24.3969			0.509426	0.350323	0.454748		1.45416	1.29808	1.12024		0.964974	1.58143	0.610189		1.40323	2.05283	0.683558		30.4412	35.0314	35.3819	32.4672	60.3364	46.9624		15.9437	17.4097	11.3843	12.3848	23.8684	24.9255		1146	2059	2519		263	162	678
SRSF3	uc003omj.2		305.573	308.84	488.377		198.28	379.738	415.328			0.64888	1.22956	0.850424		0.527733	0.691649	0.763008		0.989421	1.58133	0.62569		0.52215	1.09372	0.477406		221.759	389.387	352.88	264.801	542.597	434.158		197.473	199.087	374.079	385.397	418.424	412.232		961	1777	2135		291	483	1087
RGS20	uc003xrp.2		6.7543	7.89176	12.4688		8.72574	5.50637	9.07836			1.29188	0.697736	0.728089		1.85153	1.0435	1.77434		0.855868	1.57997	0.541698		1.58466	1.6487	0.961159		7.86686	5.64174	7.37595	8.40757	9.13889	15.7986		7.59152	9.85997	4.76295	6.24978	7.79301	10.3637		175	334	416		98	53	171
ZNF274	uc002qrs.1		34.6096	35.6142	56.2568		12.5109	14.4422	18.235			0.361485	0.405519	0.324138		0.891414	0.799318	1.11522		0.971793	1.57962	0.615207		0.86627	1.26262	0.68609		32.8061	36.4131	40.4323	30.7961	53.5749	58.9387		11.8403	13.1814	14.263	14.6214	16.1022	20.3678		1201	2172	2609		195	195	482
ZNF484	uc004asu.1		3.41491	3.49706	5.52224		4.46345	1.11662	3.47634			1.30705	0.319301	0.629516		4.09345	1.97154	2.07627		0.976509	1.57911	0.618393		3.9973	3.11328	1.28395		4.26112	2.5687	3.84319	3.15094	5.71114	5.33334		4.19712	4.72978	0.607206	1.62603	2.23405	4.71863		197	335	405		110	23	131
NDEL1	uc002glj.2		38.2587	40.0815	63.2924		22.9446	18.6869	27.1442			0.599722	0.466223	0.42887		1.28634	0.919882	1.39838		0.954524	1.57909	0.604476		1.22784	1.45258	0.845285		39.8419	36.6756	41.5916	38.5713	66.5141	60.0707		23.0388	22.8504	21.8555	15.5184	26.8395	27.4489		838	1492	1824		222	159	465
SH2D5	uc009vpy.1		12.754	8.86171	13.9741		3.66981	2.653	5.04987			0.287737	0.299377	0.361375		0.961118	1.20709	0.796229		1.43923	1.5769	0.912694		1.38327	1.90346	0.726714		8.07634	17.4318	7.76859	9.95483	10.8341	17.114		3.14601	4.19361	2.44338	2.86261	4.82538	5.27436		329	405	509		45	28	108
HIPK2	uc003vvf.3		13.5526	13.7803	21.7288		9.26832	7.78668	15.259			0.68388	0.56506	0.702248		1.21028	1.24279	0.973844		0.983474	1.5768	0.623714		1.19028	1.95963	0.6074		14.6566	12.4485	13.2926	14.268	19.7465	23.7111		9.44707	9.08957	9.34669	6.22667	11.4761	19.042		1080	1829	2262		324	240	857
APC	uc003kpy.3		6.06215	6.17203	9.72953		5.22041	3.90061	5.60425			0.861147	0.631981	0.576004		1.36262	0.911427	1.49504		0.982197	1.57639	0.623067		1.33836	1.43676	0.931508		7.57924	4.54506	6.21393	6.13014	10.2867	9.17235		4.9406	5.50021	4.1045	3.69671	4.98429	6.22422		1183	1966	2413		435	283	794
RASSF8	uc001rgz.2		40.0632	34.311	54.0783		37.9576	18.9016	32.1282			0.947443	0.55089	0.594105		1.71984	1.07845	1.59474		1.16765	1.57612	0.740838		2.00817	1.69976	1.18144		41.6113	38.5151	31.7744	36.8477	48.7677	59.3888		31.4824	44.4328	15.2721	22.5311	24.2079	40.0484		1027	1465	1824		431	183	585
DUSP16	uc001rao.1		9.84579	8.19458	12.9131		5.32674	2.13945	7.23913			0.541017	0.261081	0.560605		2.07222	2.14724	0.965059		1.2015	1.57581	0.762467		2.48977	3.38364	0.735825		11.3218	8.36981	8.29967	8.08948	14.1959	11.6302		5.4483	5.20518	2.20874	2.07016	7.61257	6.8657		439	607	744		103	36	254
DDA1	uc002ngd.2		29.1395	26.4366	41.602		54.7749	34.3669	37.2094			1.87975	1.29998	0.894414		1.44599	0.688024	2.10166		1.10224	1.57365	0.700434		1.59383	1.08271	1.47207		25.7918	32.4872	28.8015	24.0717	45.4328	37.7712		58.6591	50.8907	34.7788	33.955	28.5399	45.8789		142	227	274		121	66	133
EHD4	uc001zot.2		60.7089	43.1175	67.8213		59.9237	51.0141	70.0795			0.987067	1.18314	1.0333		0.834275	0.873349	0.95526		1.40799	1.57294	0.895129		1.17465	1.37373	0.855081		48.0365	73.3812	39.9657	46.2693	65.8813	69.7613		55.1143	64.7331	47.8083	54.22	71.6388	68.5202		2023	2498	3104		922	677	1932
MIER2	uc002lok.1		17.8927	15.0299	23.6067		13.9612	17.9089	17.2596			0.780274	1.19156	0.731134		0.654837	0.613596	1.06721		1.19047	1.57065	0.75795		0.779566	0.963745	0.808892		15.8611	19.9243	14.089	15.9707	22.5634	24.65		13.3226	14.5998	21.7389	14.079	14.9327	19.5866		624	898	1112		221	250	460
RELT	uc001otv.2		25.7805	25.9427	40.6286		9.39579	12.8743	22.7148			0.364454	0.49626	0.559084		0.734401	1.1266	0.651877		0.993745	1.56609	0.634539		0.729807	1.76435	0.413641		19.8575	31.7034	27.7184	24.167	43.6436	37.6137		8.95653	9.83505	11.6719	14.0767	26.459	18.9706		693	1249	1506		117	138	535
SRF	uc003oui.2		53.4202	41.631	65.1875		17.7956	10.4721	28.7203			0.333125	0.251545	0.44058		1.32432	1.7515	0.756106		1.28318	1.56584	0.819485		1.69934	2.74257	0.619617		46.4457	60.3947	37.9988	45.2633	63.1795	67.1955		18.8434	16.7478	10.5832	10.3609	29.6507	27.7899		1730	2306	2860		262	134	762
AHCYL2	uc011kov.1		7.79975	6.68261	10.4629		10.1967	8.43086	9.35733			1.30731	1.26161	0.894333		1.03622	0.708882	1.46177		1.16717	1.56569	0.745467		1.20945	1.10989	1.0897		8.95442	6.64509	6.75294	6.61228	10.6414	10.2844		10.0487	10.3447	9.38811	7.4736	8.11426	10.6004		319	454	553		181	131	280
DEGS1	uc001hoj.2		87.5788	98.6049	154.275		277.476	260.876	334.978			3.1683	2.64567	2.1713		1.19754	0.8207	1.45917		0.888179	1.56458	0.567679		1.06363	1.28405	0.828341		102.219	72.939	101.092	96.1183	185.017	123.533		286.775	268.177	229.727	292.025	345.917	324.039		1860	3477	4223		2548	2060	5542
SH3BP5	uc003bzp.1		31.4439	24.2105	37.877		26.3163	21.8694	31.8046			0.83693	0.903299	0.83968		0.926526	0.929571	0.996724		1.29877	1.56449	0.830157		1.20334	1.4543	0.827438		30.753	32.1347	21.0743	27.3468	33.5908	42.1633		25.2197	27.4129	23.9892	19.7495	30.0198	33.5894		928	1190	1486		347	252	729
PANK2	uc002wkc.2		25.3122	21.4513	33.5584		16.9818	19.0953	30.2183			0.670893	0.890169	0.900467		0.753669	1.01157	0.745049		1.17998	1.5644	0.754272		0.889317	1.5825	0.56197		25.1715	25.4529	20.3571	22.5455	31.3536	35.7632		17.5065	16.457	18.8397	19.3509	26.3424	34.0942		941	1344	1654		281	274	845
PIGY	uc003hru.1		129.904	124.658	194.999		137.044	167.744	196.132			1.05496	1.34564	1.00581		0.783985	0.747462	1.04886		1.04209	1.56427	0.666181		0.81698	1.16923	0.698732		100.458	159.351	132.251	117.065	194.296	195.701		138.395	135.693	173.523	161.966	155.996	236.268		629	1079	1301		307	327	719
ARCN1	uc001ptq.2		143.687	149.706	234.147		301.056	311.823	399.904			2.09522	2.08291	1.70792		1.00591	0.81997	1.22677		0.959797	1.56405	0.613663		0.965471	1.28247	0.752821		163.903	123.471	134.533	164.878	233.324	234.969		292.32	309.791	299.47	324.175	378.093	421.714		4902	8320	10335		4464	3998	10316
PRRC1	uc003kuk.2		35.1837	35.6337	55.7319		94.4118	87.6798	111.768			2.6834	2.46059	2.00546		1.09055	0.815034	1.33804		0.987371	1.56402	0.631301		1.07678	1.27473	0.84471		40.2464	30.1209	35.8324	35.435	60.5518	50.9121		97.3574	91.4662	91.8428	83.5168	113.459	110.078		1044	1756	2139		1216	984	2576
PALM2-AKAP2	uc004bej.3		87.5061	72.6254	113.571		108.886	117.402	155.651			1.24433	1.61655	1.37053		0.769744	0.847811	0.90792		1.2049	1.56379	0.7705		0.927463	1.32579	0.699552		81.5449	93.4673	60.8055	84.4453	108.034	119.107		99.1956	118.577	122.336	112.469	156.465	154.838		6260	8667	10888		3510	3291	8930
C1orf55	uc001hpu.3		18.415	17.5792	27.4888		50.0882	60.6934	59.2042			2.71996	3.45258	2.15376		0.787805	0.623812	1.26289		1.04755	1.56372	0.669911		0.825266	0.975464	0.846024		20.0847	16.7454	17.336	17.8223	34.9182	20.0593		45.4622	54.7141	60.8391	60.5476	68.1362	50.2722		549	875	1070		655	688	1456
ATXN1L	uc002fbd.2		13.4437	9.85382	15.3974		3.87936	1.06234	6.11873			0.288563	0.10781	0.397388		2.67658	3.68599	0.72615		1.36432	1.56258	0.873118		3.6517	5.75965	0.634014		13.3112	13.5762	8.90214	10.8055	16.1839	14.6109		3.47619	4.28254	0.862128	1.26256	4.97951	7.25795		598	733	909		77	18	200
C10orf58	uc001kcc.3		66.2005	40.2695	62.8663		100.125	60.5135	72.997			1.51245	1.50271	1.16115		1.00648	0.7727	1.30255		1.64394	1.56114	1.05304		1.65459	1.20629	1.37164		59.0934	73.3076	38.4999	42.039	55.9419	69.7907		115.713	84.5377	60.6065	60.4204	75.1361	70.8578		829	866	1062		567	298	745
OBFC2B	uc001ski.2		92.0861	83.6666	130.596		176.488	197.119	157.426			1.91655	2.35601	1.20544		0.813474	0.511645	1.58992		1.10063	1.56091	0.705121		0.895335	0.798633	1.12109		87.128	97.0441	67.766	99.5671	143.375	117.818		178.972	174.004	179.591	214.647	145.089	169.762		1210	1820	2295		1041	1002	1601
CBX8	uc002jxd.1		12.9528	11.4295	17.8342		10.0434	12.9736	15.192			0.775381	1.13509	0.851845		0.683099	0.750462	0.910238		1.13328	1.56036	0.726292		0.77414	1.17099	0.661098		12.6488	13.2568	10.9367	11.9224	17.6343	18.0341		9.37448	10.7123	16.1518	9.79544	15.6173	14.7666		326	487	597		113	129	307
IRS1	uc002voh.3		21.983	15.849	24.7123		9.11326	5.30645	8.94716			0.41456	0.334812	0.362053		1.23819	1.08136	1.14503		1.38702	1.55923	0.889555		1.71739	1.68609	1.01856		22.0079	21.9581	13.3852	18.3129	22.3189	27.1057		10.3905	7.83601	4.88719	5.72571	7.82769	10.0666		1793	2134	2669		330	166	549
ZNF432	uc002pyk.2		4.01906	4.90325	7.64127		1.9742	0.741598	1.2856			0.491208	0.151246	0.168244		3.24774	1.11238	2.91962		0.819673	1.55841	0.525968		2.66208	1.73355	1.53563		4.78147	3.25665	5.09057	4.71594	7.63751	7.64503		2.15996	1.78843	0.683005	0.800192	1.29342	1.27777		175	354	427		37	12	43
MOCS3	uc002xvy.1		14.5881	8.78615	13.6915		15.723	14.0307	16.0231			1.0778	1.59692	1.1703		0.674923	0.732848	0.920959		1.66036	1.5583	1.06549		1.12061	1.142	0.981274		11.8003	17.376	8.01268	9.55962	10.7004	16.6825		13.7887	17.6574	14.8604	13.2011	14.8438	17.2023		415	432	533		206	160	362
TMEM39A	uc003eck.1		28.1382	40.9458	63.7879		25.0085	19.4232	33.3681			0.888775	0.474363	0.52311		1.87362	1.10276	1.69902		0.687206	1.55786	0.441122		1.28756	1.71795	0.749474		33.1623	23.1141	45.765	36.1266	69.3989	58.1769		23.9228	26.0943	16.9111	21.9354	31.796	34.9402		922	2261	2688		354	236	824
none	uc002epu.2		42.0772	29.9426	46.6119		56.0642	34.129	54.7776			1.33241	1.13981	1.17519		1.16898	1.03103	1.13379		1.40526	1.55671	0.902714		1.64272	1.60502	1.02349		44.3058	39.8486	26.368	33.5172	45.6347	47.589		65.1236	47.0049	28.5323	39.7257	46.3579	63.1973		493	578	717		289	151	473
ANKH	uc003jfm.3		6.90169	5.65732	8.805		4.49111	1.13817	4.6403			0.650726	0.201185	0.527007		3.23446	2.61951	1.23476		1.21996	1.55639	0.783838		3.94591	4.07699	0.967849		6.66317	7.14022	6.32461	4.99003	8.59172	9.01828		4.83043	4.15179	1.04824	1.22809	4.36716	4.91343		220	315	374		64	14	115
ATXN7L3	uc002ifz.2		36.6769	28.8459	44.8764		7.43547	3.61957	8.2304			0.202729	0.12548	0.183402		1.61563	1.4616	1.10538		1.27148	1.55573	0.817288		2.05424	2.27386	0.903416		31.9974	41.3565	28.3256	29.3661	48.4898	41.263		8.15183	6.71912	5.94855	1.29059	6.75893	9.70187		782	1065	1296		72	32	132
SLC30A7	uc001dto.2		11.2469	12.2954	19.1257		91.2602	90.4646	111.057			8.11429	7.35762	5.8067		1.10284	0.789209	1.3974		0.914724	1.55552	0.58805		1.00879	1.22763	0.821741		14.0035	8.49026	13.1942	11.3965	24.3591	13.8923		84.7221	97.7983	79.0723	101.857	105.265	116.849		286	517	619		992	844	2101
SPRED1	uc001zka.3		36.2171	36.1279	56.1858		30.4066	11.9167	29.9097			0.839563	0.329848	0.532335		2.5453	1.61388	1.57713		1.00247	1.55519	0.644596		2.55159	2.5099	1.01661		41.9944	30.4399	33.747	38.5088	56.3662	56.0054		29.7941	31.019	13.1266	10.7068	21.0822	38.7371		1075	1753	2151		391	134	605
EIF3I	uc009vuc.2		362.379	309.868	481.812		515.209	505.318	584.4			1.42174	1.63075	1.21292		0.871832	0.74378	1.17216		1.16946	1.55489	0.752117		1.01958	1.1565	0.881604		315.102	409.657	282.815	336.921	501.318	462.306		516.41	514.009	455.713	554.922	592.752	576.049		6164	9015	11105		3987	3367	8087
TOR1AIP1	uc001gnq.2		29.4165	31.3508	48.727		44.1341	35.8793	51.7645			1.50032	1.14445	1.06234		1.31096	0.928255	1.41228		0.938301	1.55425	0.6037		1.23007	1.44274	0.852594		33.7636	25.0694	30.2132	32.4884	52.7132	44.7408		46.071	42.1972	39.1008	32.6578	48.9658	54.5632		1148	2015	2458		747	531	1526
TNFRSF12A	uc002csv.3		1433.87	1034.27	1607.18		1630.22	1627.44	2254.5			1.13694	1.57351	1.40276		0.722549	0.891487	0.810499		1.38635	1.55392	0.892162		1.00171	1.3853	0.723096		1084.7	1783.03	992.124	1076.43	1426.92	1787.44		1574.04	1686.4	1537.8	1717.08	2282	2227		11154	14159	17273		5888	5076	14542
FICD	uc001tmx.1		7.67361	6.68207	10.3801		11.3086	11.9501	9.53112			1.47369	1.78839	0.918207		0.824036	0.513428	1.60497		1.14839	1.55343	0.739258		0.946312	0.797575	1.18649		7.50827	7.83894	7.46706	5.89709	9.59137	11.1689		11.4569	11.1602	13.5251	10.3751	9.33035	9.73189		228	346	410		150	139	223
RPP38	uc001inx.3		12.1549	16.4846	25.6059		14.5131	12.8413	17.4928			1.19401	0.778986	0.683153		1.53277	0.876978	1.74779		0.737351	1.55332	0.474693		1.13019	1.36223	0.829663		14.6834	9.62647	15.7746	17.1946	26.3594	24.8524		14.4574	14.5688	9.98398	15.6986	13.4338	21.5517		230	508	620		118	89	230
CRK	uc002fsl.2		53.8152	47.3043	73.4521		87.0111	81.9879	103.323			1.61685	1.7332	1.40668		0.932869	0.811606	1.14941		1.13764	1.55276	0.732657		1.06127	1.26023	0.842123		54.3161	53.3142	40.479	54.1296	78.6045	68.2997		92.6312	81.391	71.1425	92.8333	102.855	103.792		1055	1532	1905		757	613	1597
BCL9	uc001epq.2		2.80984	2.18931	3.39805		1.89863	0.877192	3.25281			0.67571	0.40067	0.957258		1.68645	2.38914	0.705881		1.28343	1.55211	0.826897		2.16445	3.70821	0.583691		3.48459	2.13508	1.96301	2.41561	4.11355	2.68254		2.13947	1.65779	0.973789	0.780594	3.31935	3.18626		274	342	422		79	32	243
RPL10A	uc003okp.1		127.871	50.9435	79.0292		20.4995	33.189	23.0703			0.160314	0.651486	0.291921		0.246074	0.448085	0.549168		2.51005	1.55131	1.61802		0.617659	0.695119	0.888566		73.8332	181.909	54.6948	47.1922	48.601	109.457		24.8568	16.1422	30.5667	35.8112	27.2885	18.8521		261	193	230		20	28	43
BEX1	uc004ejt.1		145.868	129.011	199.972		223.344	229.329	211.022			1.53113	1.7776	1.05525		0.86135	0.593642	1.45096		1.13067	1.55004	0.729443		0.9739	0.92017	1.05839		145.625	146.111	107.07	150.951	164.216	235.729		248.987	197.701	210.615	248.043	188.773	233.271		635	925	1153		432	383	697
ZNF629	uc002dzs.1		15.1032	9.61067	14.8872		9.35615	12.4514	11.1702			0.619483	1.29558	0.750318		0.478151	0.579137	0.825626		1.5715	1.54903	1.01451		0.751415	0.897102	0.837602		14.5516	15.6548	8.19941	11.0219	13.5892	16.1853		9.83693	8.87537	14.4479	10.4548	10.5257	11.8146		848	898	1114		235	275	488
SPEN	uc001axk.1		11.6035	9.7507	15.1005		8.41812	8.67404	10.8465			0.725479	0.889582	0.718288		0.815528	0.807445	1.01001		1.19002	1.54866	0.768421		0.970495	1.25045	0.776114		12.762	10.4451	8.91772	10.5837	15.0639	15.137		8.28636	8.54988	10.4253	6.92282	9.66781	12.0252		2848	3937	4828		904	821	1983
RAB7A	uc003eks.1		184.106	193.285	299.231		572.018	800.49	693.681			3.107	4.14149	2.31821		0.750213	0.559751	1.34026		0.952509	1.54813	0.615263		0.714585	0.86657	0.824613		182.595	185.617	176.522	210.048	327.909	270.554		551.799	592.238	794.866	806.115	687.545	699.816		2430	4273	5241		3365	4082	7228
RRM2B	uc003ykn.2		29.3106	35.4154	54.8247		46.284	26.2169	54.0384			1.57909	0.740269	0.985658		2.13313	1.33149	1.60207		0.827624	1.54805	0.534625		1.76543	2.0612	0.856503		38.8221	19.7992	38.9133	31.9174	52.2484	57.4009		43.8296	48.7385	24.2593	28.1745	37.9507	70.126		704	1395	1653		469	229	860
CHD7	uc003xue.2		2.34787	2.00154	3.0981		0.968604	1.53856	1.45311			0.412546	0.768689	0.469032		0.536689	0.610172	0.87957		1.17303	1.54786	0.75784		0.629552	0.94446	0.666573		2.76485	1.93088	1.67864	2.32444	2.57258	3.62362		0.947111	0.990097	1.85049	1.22663	1.3925	1.51372		477	651	809		85	119	223
DCUN1D2	uc001vtr.1		14.1927	14.3529	22.2053		13.0243	12.0825	14.0321			0.917674	0.841811	0.631928		1.09012	0.750676	1.45218		0.988836	1.54709	0.639158		1.07795	1.16136	0.928174		16.6907	11.6947	14.8888	13.8171	21.6449	22.7656		10.0977	15.9508	12.3694	11.7955	16.8871	11.1771		244	410	491		97	78	200
ARL16	uc002kbf.2		41.844	23.1762	35.8369		64.7914	82.1579	71.9152			1.54841	3.54492	2.00674		0.436796	0.566088	0.771603		1.80547	1.54628	1.16762		0.78862	0.875329	0.900942		31.7466	51.9413	21.5996	24.7529	38.3806	33.2931		64.6564	64.9264	87.9225	76.3934	74.0887	69.7418		458	444	542		329	364	657
ZSWIM4	uc002mxh.1		9.81911	4.69579	7.2552		3.30098	3.65339	3.74214			0.336179	0.778013	0.515787		0.432099	0.662954	0.651778		2.09104	1.54504	1.35339		0.903538	1.02429	0.88211		9.38217	10.256	4.36849	5.02309	5.77978	8.73061		3.93348	2.66847	3.92394	3.38284	3.39295	4.09133		632	511	623		95	92	185
YPEL5	uc002rmz.3		70.7549	54.2742	83.8123		79.6427	54.492	61.0757			1.12561	1.00401	0.72872		1.12111	0.725807	1.54464		1.30366	1.54424	0.844207		1.46155	1.12082	1.304		71.3313	70.1785	64.5527	43.9958	82.752	84.8726		93.6386	65.6467	33.6473	75.3368	49.8421	72.3093		455	613	713		227	131	288
STEAP1	uc003ujx.2		7.34586	11.0744	17.1011		15.1178	14.1874	16.494			2.05801	1.2811	0.964498		1.60643	0.752865	2.13376		0.66332	1.5442	0.429555		1.06558	1.16258	0.916566		8.65708	6.03464	13.1251	9.02368	15.678	18.5242		16.8512	13.3845	6.28495	22.0899	11.281	21.707		133	342	398		118	92	201
TTC14	uc003fkk.2		33.1599	27.411	42.3052		14.5139	16.0449	16.9284			0.437694	0.585344	0.400149		0.747755	0.683614	1.09383		1.20973	1.54337	0.783827		0.904583	1.05507	0.857371		43.0675	23.2523	29.765	25.057	34.5111	50.0992		14.1665	14.8613	14.9321	17.1576	14.6824	19.1744		1748	2374	2810		324	309	637
HNRNPC	uc001waa.2		119.336	104.709	161.58		71.9216	51.6022	84.3045			0.602679	0.492816	0.52175		1.22293	1.05871	1.15511		1.1397	1.54314	0.738557		1.39377	1.63374	0.853116		74.6104	164.062	113.91	95.508	172.89	150.27		78.1214	65.7217	37.4287	65.7757	84.5827	84.0264		430	696	824		123	75	257
DUSP3	uc002ied.3		65.2825	58.4419	90.1213		119.404	81.3524	132.029			1.82903	1.39202	1.46501		1.31394	1.05243	1.24848		1.11705	1.54207	0.724385		1.46774	1.62292	0.904378		66.9491	63.6159	62.386	54.4978	87.552	92.6906		116.759	122.049	70.7336	91.9711	122.49	141.567		770	1181	1402		624	365	1192
EVC	uc003gil.1		22.2999	13.23	20.3972		5.39503	6.35756	6.67708			0.24193	0.48054	0.327353		0.503455	0.681218	0.739051		1.68556	1.54174	1.09328		0.848601	1.05026	0.807992		21.3347	23.2652	11.1707	15.2893	12.7972	27.9973		5.74222	5.04784	8.04543	4.66968	5.45133	7.90283		1440	1421	1756		156	163	319
TMEFF1	uc004baz.1		9.55037	12.4016	19.1175		4.20795	2.79681	3.88972			0.440606	0.225521	0.203464		1.95372	0.902195	2.16552		0.770093	1.54154	0.499562		1.50455	1.39077	1.08181		11.7756	7.3251	10.9581	13.845	19.7669	18.4681		5.5385	2.87739	1.94593	3.64769	3.24284	4.53659		245	509	625		46	26	71
MSX1	uc003gif.2		14.8849	11.3324	17.4685		4.36786	3.31903	9.14974			0.293442	0.292879	0.523784		1.00192	1.7884	0.560234		1.31348	1.54146	0.852099		1.316	2.75675	0.477375		11.1776	18.5923	11.9862	10.6786	17.9975	16.9396		4.65483	4.08089	3.18915	3.44892	11.5212	6.77827		279	381	453		38	25	156
LRRC58	uc003edr.2		14.2787	10.471	16.1402		43.9013	45.7889	55.873			3.07461	4.37293	3.46173		0.7031	0.791628	0.88817		1.36364	1.54142	0.884666		0.958777	1.22023	0.785734		15.047	13.5103	8.1323	12.8097	17.0661	15.2142		46.1572	41.6453	46.2589	45.3189	49.7666	61.9794		347	411	515		470	426	1019
MOK	uc001ylm.2		24.7832	19.0708	29.3869		10.2485	6.5935	8.0819			0.413526	0.345739	0.275017		1.19606	0.795449	1.50363		1.29954	1.54094	0.843343		1.55433	1.22574	1.26808		26.6591	22.9073	14.8121	23.3295	21.4362	37.3376		11.7028	8.79416	6.16762	7.01938	6.27369	9.89011		684	847	1060		124	69	159
THSD1	uc001vgo.2		5.34207	4.25959	6.55929		2.9899	2.8744	2.82378			0.55969	0.674808	0.4305		0.829406	0.63796	1.30009		1.25413	1.53989	0.814428		1.04018	0.982386	1.05883		5.29834	5.38579	5.14192	3.37725	5.80608	7.31249		2.38092	3.59888	3.72111	2.0277	2.35983	3.28772		296	417	482		74	63	116
DNAJC17	uc001zms.1		15.3811	12.3622	19.019		12.0737	10.8031	11.1619			0.784971	0.873877	0.586885		0.898263	0.671587	1.33752		1.2442	1.53847	0.808722		1.11762	1.03322	1.08168		13.961	16.8011	12.0505	12.674	14.8809	23.1571		14.2201	9.92725	12.2407	9.36548	10.0291	12.2948		291	402	484		103	81	163
NEU3	uc001ovw.2		12.1008	9.1962	14.1321		14.5057	22.8857	18.658			1.19874	2.4886	1.32026		0.481692	0.530523	0.907958		1.31585	1.53673	0.856266		0.633834	0.81527	0.777454		10.875	13.3266	9.17293	9.21948	13.9412	14.323		12.8988	16.1126	27.0318	18.7395	20.0522	17.2638		357	469	562		194	269	456
C17orf48	uc002gmt.2		13.6818	14.8075	22.7524		10.9638	8.05196	10.3803			0.801341	0.543776	0.45623		1.47366	0.839004	1.75644		0.923978	1.53654	0.601335		1.36163	1.28917	1.05621		17.5793	9.78425	15.8298	13.7852	20.4406	25.0642		11.9188	10.0088	6.71463	9.38929	9.35213	11.4085		318	565	668		108	68	175
KIF3B	uc002wxq.2		37.5083	26.7917	41.1547		17.133	16.7329	19.8712			0.456778	0.624556	0.482842		0.731365	0.773097	0.94602		1.4	1.5361	0.9114		1.02391	1.18755	0.862203		39.804	35.2127	20.221	33.3623	34.2568	48.0525		18.7377	15.5283	23.6807	9.78512	17.9378	21.8046		1852	2125	2663		372	326	739
BCAR1	uc002fdv.2		111.927	94.5372	145.142		52.2029	69.1818	95.372			0.466401	0.731794	0.657095		0.637339	0.897923	0.709792		1.18395	1.53529	0.771156		0.754575	1.37857	0.547361		93.2499	130.604	88.2704	100.804	137.597	152.687		53.7062	50.6995	79.1598	59.2037	92.9071	97.8368		5673	8280	10029		1211	1409	3896
PIM2	uc004dls.2		25.8091	20.6624	31.6812		22.995	20.1883	34.2703			0.890967	0.977055	1.08172		0.91189	1.10713	0.823656		1.24909	1.53328	0.814649		1.13903	1.69753	0.670991		23.9528	27.6654	20.551	20.7737	37.3307	26.0317		21.7327	24.2574	18.8507	21.5259	38.0476	30.493		513	706	845		206	156	569
UHRF1BP1L	uc001tgq.2		12.0589	16.5028	25.2944		9.4423	4.37797	10.2281			0.783016	0.265287	0.404364		2.95159	1.52425	1.93641		0.730719	1.53273	0.476742		2.15678	2.33627	0.923171		14.7478	9.36997	17.496	15.5096	26.9019	23.6868		9.56614	9.31847	3.84355	4.91238	10.2846	10.1717		1204	2728	3224		404	161	780
EIF1AD	uc001ogm.1		43.1813	35.0204	53.6662		89.1279	80.8523	79.0724			2.06404	2.30872	1.47341		0.894017	0.638194	1.40086		1.23303	1.53243	0.804628		1.10235	0.977986	1.12717		39.2669	47.0957	31.8406	38.2001	58.2632	49.0691		88.1539	90.1018	76.4397	85.2649	78.7053	79.4395		446	614	746		416	326	655
PFKFB3	uc001ije.2		17.2264	12.1886	18.6762		14.4714	11.9057	21.3337			0.840074	0.976786	1.14229		0.860038	1.16944	0.735428		1.41332	1.53227	0.922369		1.21551	1.79189	0.678336		16.8055	17.6472	12.0344	12.3428	18.9799	18.3725		14.6612	14.2816	14.1775	9.63382	22.7136	19.9538		581	700	838		218	158	586
PPAPDC2	uc003zin.2		16.8037	11.7204	17.9452		14.7312	16.1034	19.9939			0.876664	1.37396	1.11417		0.638055	0.810915	0.786834		1.43372	1.53111	0.936391		0.91479	1.2416	0.736784		14.5219	19.0855	13.764	9.67673	13.8167	22.0736		14.335	15.1275	18.6352	13.5716	18.0264	21.9615		313	392	453		125	120	290
MAFK	uc003skr.2		150.747	90.6801	138.758		60.2957	44.9714	94.4875			0.399979	0.495935	0.680951		0.806515	1.37307	0.587382		1.66241	1.53019	1.0864		1.34076	2.10106	0.638134		94.2162	207.278	93.7096	87.6506	135.613	141.904		62.5328	58.0585	48.9191	41.0237	100.05	88.9248		1316	1446	1714		250	163	713
SPTSSA	uc001wsc.2		55.0637	63.5	97.1651		133.417	99.5612	117.1			2.42296	1.56789	1.20516		1.54536	0.768652	2.01049		0.867145	1.53016	0.566702		1.34005	1.17616	1.13935		55.6351	54.4924	67.186	59.814	93.5138	100.817		127.906	138.929	85.9018	113.221	85.8556	148.344		222	439	518		239	153	334
SBDS	uc003tvm.1		99.2448	111.891	171.059		119.049	88.3311	106.717			1.19955	0.789437	0.62386		1.5195	0.79026	1.92279		0.886975	1.52879	0.58018		1.34776	1.20814	1.11556		81.0124	117.477	111.857	111.926	162.139	179.979		114.98	123.118	75.8618	100.8	96.0074	117.426		499	987	1176		275	175	421
SMNDC1	uc001kzc.3		45.9456	57.7738	88.3195		89.1256	139.761	126.096			1.93981	2.41911	1.42773		0.801868	0.590187	1.35867		0.795266	1.52871	0.52022		0.637698	0.902226	0.706806		51.7372	40.154	52.3951	63.1526	94.8336	81.8054		92.5326	85.7185	129.407	150.116	110.458	141.735		707	1454	1763		597	808	1430
SMG8	uc002ixi.2		17.1603	18.9989	29.0323		14.4868	18.6373	21.9417			0.844209	0.980966	0.755766		0.860589	0.77043	1.11702		0.903222	1.5281	0.591074		0.777303	1.1773	0.660244		19.0419	15.2787	19.8095	18.1884	26.9639	31.1008		14.0196	14.954	19.8754	17.3992	21.0439	22.8394		1136	2115	2499		419	470	1110
SMAP2	uc001cfj.2		8.53348	8.10551	12.3844		10.9518	10.5867	10.5507			1.28339	1.30611	0.851937		0.982605	0.65227	1.50644		1.0528	1.5279	0.689051		1.03449	0.996601	1.03801		9.55413	7.51282	8.05022	8.16081	13.5394	11.2294		10.7732	11.1303	11.6995	9.47387	9.51388	11.5876		243	384	458		136	115	224
ZNF782	uc004awp.1		4.09376	3.04959	4.65916		1.63287	1.07209	1.48575			0.398869	0.351551	0.318888		1.1346	0.907089	1.25081		1.3424	1.5278	0.878648		1.52308	1.38585	1.09902		4.45837	3.72914	3.58191	2.51727	3.32776	5.99055		1.1077	2.15805	1.2737	0.870473	1.68842	1.28308		188	242	279		33	19	56
MLL5	uc010ljc.2		16.2343	13.8473	21.1398		10.3512	6.70058	6.88802			0.637614	0.483892	0.325832		1.31768	0.673358	1.95688		1.17238	1.52664	0.767952		1.54483	1.02797	1.50279		20.0209	12.4477	13.8659	13.8287	22.538	19.7415		11.1494	9.55309	7.50707	5.8941	5.59719	8.17884		2062	2876	3422		562	319	617
DIAPH1	uc003llb.3		53.2133	49.4839	75.4777		73.1678	50.8848	90.6226			1.37499	1.02831	1.20065		1.33714	1.1676	1.1452		1.07537	1.5253	0.70502		1.43791	1.78094	0.80739		55.2856	51.1409	43.4524	55.5153	82.6581	68.2972		71.247	75.0885	51.1765	50.593	93.7124	87.5328		4473	6866	8352		2719	1641	6066
METRNL	uc002kgh.2		101.341	66.642	101.622		34.3066	14.2823	41.4345			0.338527	0.214314	0.407733		1.57958	1.9025	0.830267		1.52067	1.52489	0.997236		2.40203	2.9011	0.827972		75.5934	127.088	60.1379	73.1462	86.8008	116.442		32.4081	36.2051	14.5715	13.9931	36.4607	46.4083		1949	2236	2705		307	111	628
CXXC5	uc010jfg.1		116.612	97.2779	148.29		64.8605	94.8208	98.4611			0.556209	0.974742	0.663978		0.570622	0.681184	0.837691		1.19875	1.52439	0.786378		0.684032	1.03839	0.658742		124.449	108.774	90.5001	104.056	125.929	170.65		77.7868	51.9342	102.488	87.1536	76.4121	120.51		2459	3403	4094		600	768	1482
ZNF787	uc010eth.1		81.16	64.0463	97.5944		23.6879	40.0889	46.9367			0.291867	0.625937	0.480936		0.466289	0.768346	0.606874		1.26721	1.52381	0.831605		0.590885	1.17081	0.504679		64.261	98.0589	53.9314	74.1612	83.5326	111.656		21.0333	26.3426	46.3192	33.8586	44.3076	49.5657		1899	2564	3135		256	380	881
CERK	uc003bia.2		31.5228	31.2121	47.5408		19.3654	12.0736	25.6838			0.614331	0.386824	0.540247		1.58814	1.39662	1.13713		1.00995	1.52315	0.663068		1.60395	2.12727	0.753994		31.1267	31.9189	29.4255	32.9987	51.6076	43.4741		18.4645	20.2664	12.7464	11.4008	25.3321	26.0355		1102	1839	2207		302	164	708
PRDM8	uc003hmc.3		53.9045	28.9594	44.0891		7.83636	6.33594	14.4181			0.145375	0.218787	0.327023		0.664459	1.49471	0.44454		1.86138	1.52244	1.22263		1.23681	2.27561	0.543507		47.375	60.4341	24.2668	33.652	38.118	50.0602		8.18855	7.48417	6.18026	6.49161	12.5512	16.2851		2379	2152	2631		157	110	488
SOX4	uc003ndi.2		17.2946	9.18295	13.9576		13.3229	13.6223	15.1882			0.770352	1.48344	1.08816		0.519301	0.733542	0.707937		1.88334	1.51995	1.23908		0.978019	1.11494	0.877191		17.8025	16.7866	7.66854	10.6973	13.1318	14.7833		19.424	7.2218	15.1599	12.0848	14.8574	15.5189		534	465	568		181	163	366
SLC16A4	uc001dzo.1		7.379	3.27195	4.9719		11.2307	2.51398	3.2158			1.52198	0.768342	0.646796		1.98086	0.841808	2.3531		2.25523	1.51955	1.48414		4.46729	1.27917	3.49234		10.1256	4.63243	3.72771	2.8162	4.74373	5.20006		14.2113	8.25007	2.7235	2.30446	2.12032	4.31128		249	181	209		158	31	70
ZBTB41	uc001gtx.1		3.55502	4.11021	6.24525		7.0985	2.63221	6.72673			1.99675	0.640407	1.0771		3.11794	1.68189	1.85383		0.864924	1.51945	0.569237		2.69678	2.55554	1.05527		4.56159	2.54845	4.42179	3.79864	6.62032	5.87017		7.49344	6.70356	2.33728	2.92714	5.31137	8.14209		222	422	493		188	60	291
FAM58A	uc011myr.1		14.2318	11.0948	16.8554		4.86904	1.44539	1.5522			0.342124	0.130277	0.0920891		2.62614	0.706874	3.71514		1.28275	1.51922	0.844346		3.36867	1.0739	3.13686		7.84887	20.6147	14.1425	8.04707	16.9436	16.7672		5.7425	3.99559	0.864688	2.0261	0.491243	2.61316		146	220	248		24	6	10
C12orf45	uc001tlb.2		42.2322	68.0814	103.319		62.3248	78.4698	105.014			1.47576	1.15259	1.0164		1.28039	0.881845	1.45195		0.62032	1.51758	0.408756		0.794252	1.33827	0.593492		43.1122	41.3523	68.1447	68.0181	94.1539	112.484		64.8778	59.7717	78.2706	78.6689	89.0895	120.938		494	1349	1595		323	353	911
TRIM32	uc004bjw.2		31.3238	22.6666	34.3879		33.9483	27.6874	36.6418			1.08378	1.22151	1.06554		0.887252	0.872319	1.01712		1.38194	1.51712	0.910898		1.22613	1.32341	0.926491		31.0316	31.6161	22.7758	22.5574	30.2233	38.5524		32.6558	35.2408	29.8086	25.5663	33.6564	39.6272		1335	1646	1944		645	459	1198
MESDC1	uc002bfz.2		37.8254	22.4258	34.0079		2.00385	0.648373	3.69625			0.0529763	0.0289119	0.108688		1.83233	3.75928	0.487416		1.68669	1.51646	1.11225		3.09058	5.70081	0.542131		30.7093	44.9416	18.7073	26.1442	43.1351	24.8808		1.55161	2.45609	0.81773	0.479016	4.56822	2.82428		860	868	1059		21	6	75
EIF4A1	uc002ghp.1		545.792	323.103	489.715		239.23	314.878	294.679			0.438317	0.974544	0.601736		0.449767	0.617454	0.728422		1.68922	1.51566	1.11451		0.759756	0.935852	0.811833		303.608	787.977	274.629	371.577	426.225	553.205		201.924	276.536	281.949	347.807	268.602	320.756		3085	3265	3965		652	737	1376
NUDT19	uc010edf.2		10.4899	8.44814	12.8043		20.4845	28.6695	29.013			1.95278	3.39359	2.26587		0.575431	0.667691	0.861822		1.24169	1.51564	0.819248		0.714504	1.01198	0.706045		10.4526	10.5272	7.36141	9.53487	15.5943	10.0144		20.8467	20.1223	31.3618	25.9773	32.154	25.872		252	337	408		219	268	575
SIX3	uc002run.1		56.1388	30.2641	45.8568		73.1684	82.1994	61.0655			1.30335	2.71607	1.33166		0.479865	0.490288	0.978742		1.85496	1.51522	1.22422		0.890133	0.742894	1.1982		51.7597	60.518	30.845	29.6832	46.2192	45.4944		78.5264	67.8104	89.7048	74.6941	54.1399	67.9911		1189	1108	1304		698	686	991
LOC649330	uc009vno.2		76.4533	71.4055	108.105		56.0108	40.07	48.9092			0.732614	0.561162	0.452422		1.30553	0.806225	1.61931		1.07069	1.51396	0.707213		1.39782	1.22059	1.1452		59.1973	93.7093	82.1669	60.6442	106.836	109.374		65.8202	46.2013	27.5468	52.5933	34.3908	63.4275		346	587	674		117	71	161
ZNF317	uc002mku.2		12.1653	9.19152	13.9146		9.74523	9.37369	9.25707			0.801066	1.01982	0.66528		0.785497	0.65235	1.2041		1.32354	1.51385	0.874288		1.03964	0.987559	1.05273		10.0698	14.2609	6.78551	11.5975	12.112	15.7172		9.93137	9.55908	10.7173	8.03008	7.64623	10.8679		455	573	710		167	141	263
PAK2	uc003fwy.3		13.0136	10.4754	15.8541		22.3434	18.4385	23.7799			1.71693	1.76017	1.49991		0.975433	0.852143	1.14468		1.2423	1.51346	0.820834		1.21178	1.28968	0.939594		10.6603	15.3669	10.2528	10.6981	17.7818	13.9265		23.9679	20.7189	13.5518	23.3253	19.39	28.1698		362	509	603		285	200	501
VPS36	uc001vgs.2		20.6685	23.6492	35.7801		15.1727	21.441	26.9447			0.734097	0.906628	0.753064		0.809701	0.830621	0.974814		0.873961	1.51295	0.577653		0.707647	1.25669	0.563105		24.6111	16.7259	21.253	26.0454	31.584	39.9762		16.7166	13.6288	16.8538	26.0282	23.7922	30.0972		535	989	1188		169	204	510
FBXO27	uc002okh.2		12.3873	7.99618	12.0976		12.0785	3.97132	12.2391			0.975068	0.496653	1.0117		1.96328	2.03703	0.963795		1.54916	1.51293	1.02395		3.04143	3.08188	0.986876		12.9064	11.8683	6.52742	9.46494	13.5916	10.6037		13.9589	10.1981	3.94104	4.0016	13.1353	11.343		228	240	293		98	28	182
C3orf58	uc003evo.2		7.06895	6.3833	9.65681		15.6042	13.2349	21.9633			2.20743	2.07336	2.27439		1.06466	1.09696	0.970561		1.10741	1.51282	0.732017		1.17902	1.6595	0.710467		7.332	6.8059	6.32549	6.44111	10.8167	8.4969		16.7731	14.4353	10.9854	15.4844	25.5489	18.3778		199	303	358		194	141	517
SLC35C1	uc010rgm.1		36.7956	30.4311	46.0336		22.6995	19.9602	29.1016			0.616907	0.655915	0.63218		0.940529	0.963814	0.97584		1.20915	1.51272	0.79932		1.13724	1.45798	0.780009		33.04	40.5512	29.2614	31.6008	44.5104	47.5569		21.6146	23.7844	19.4075	20.513	29.242	28.9611		823	1169	1388		230	175	525
ZNF295	uc002yzy.3		7.3728	8.0736	12.2057		11.67	5.54604	13.4001			1.58284	0.686935	1.09786		2.30421	1.5982	1.44176		0.913199	1.5118	0.604046		2.1042	2.41616	0.870886		8.74952	5.99608	8.91254	7.23465	12.7863	11.6251		11.8552	11.4848	4.73743	6.35465	11.6238	15.1765		532	978	1131		363	148	703
CHAC1	uc001znh.2		49.5152	23.9709	36.2315		40.9502	18.3128	34.9492			0.827022	0.76396	0.964606		1.08255	1.26264	0.857368		2.06564	1.51148	1.36663		2.23615	1.90846	1.17171		33.3369	65.6935	29.1421	18.7996	35.6411	36.822		31.8471	50.0533	13.8222	22.8034	33.1197	36.7786		796	721	817		311	118	461
METTL19	uc003glg.1		11.7221	9.22746	13.9417		4.10326	6.18274	6.54108			0.350044	0.670037	0.469173		0.522425	0.70022	0.746086		1.27035	1.51089	0.840794		0.663663	1.05796	0.627305		10.9184	12.5258	9.12129	9.33363	13.2008	14.6826		3.43911	4.76741	5.99512	6.37036	5.01647	8.0657		399	539	636		63	82	162
ARRDC3	uc003kjz.2		94.2826	52.6119	79.4501		101.725	16.5214	57.9844			1.07893	0.314024	0.729821		3.43583	2.3241	1.47835		1.79204	1.51012	1.18669		6.15715	3.50966	1.75435		126.611	61.9541	62.1163	43.1074	86.5158	72.3844		109.155	94.2946	15.6972	17.3455	52.3584	63.6103		2686	2487	2834		1217	171	1188
MFHAS1	uc003wsj.1		6.40414	3.96425	5.98594		1.20154	0.447309	1.8092			0.187619	0.112836	0.302241		1.66276	2.6786	0.620758		1.61547	1.50998	1.06986		2.68614	4.04463	0.664126		5.30016	7.50811	3.50037	4.42813	4.95176	7.02013		0.924143	1.47893	0.487042	0.407576	0.975024	2.64337		429	455	547		37	12	81
CBX4	uc002jxe.2		33.4491	22.0169	33.2417		20.9802	17.5531	29.2583			0.627228	0.797254	0.880169		0.786735	1.104	0.712622		1.51924	1.50982	1.00624		1.19524	1.66685	0.717069		26.3899	40.5083	26.3159	17.718	35.6478	30.8355		20.7015	21.2589	17.0881	18.018	33.2065	25.3101		1178	1416	1609		341	247	890
TPBG	uc010kbj.2		87.6767	54.6919	82.5657		75.8749	61.2172	78.4248			0.865395	1.11931	0.949847		0.77315	0.8486	0.911088		1.6031	1.50965	1.0619		1.23944	1.28109	0.967487		79.5339	95.8194	58.6684	50.7153	66.0822	99.0492		75.7179	76.032	60.6483	61.7861	75.0358	81.8137		2357	2573	2986		922	645	1666
ZKSCAN4	uc003nks.1		5.06081	3.88929	5.87141		2.76918	1.93256	1.97618			0.547182	0.496892	0.336576		1.10121	0.677363	1.62573		1.30122	1.50963	0.861941		1.43291	1.02257	1.40128		5.83507	4.28655	3.85004	3.92855	4.83699	6.90583		2.48307	3.0553	1.9285	1.93662	1.93036	2.02199		181	230	271		43	26	54
FEM1C	uc003krb.1		16.869	16.2827	24.5695		36.4989	14.6571	31.9532			2.16367	0.900159	1.30052		2.40365	1.44477	1.66369		1.03601	1.50893	0.686584		2.49019	2.18005	1.14226		19.928	13.81	16.8677	15.6978	23.7883	25.3507		34.5798	38.418	12.1495	17.1646	34.286	29.6203		701	1123	1312		655	225	1048
LPXN	uc001nmw.2		14.9009	15.1796	22.9018		16.5699	14.7645	14.2396			1.112	0.972656	0.621768		1.14326	0.639248	1.78845		0.981641	1.50872	0.650643		1.12227	0.964448	1.16364		14.9984	14.8034	16.7328	13.6264	15.9121	29.8915		15.2629	17.8768	13.598	15.9311	9.79254	18.6867		374	659	760		185	142	248
SATB2	uc002uuz.1		4.8267	3.39954	5.1287		3.17874	3.35949	7.09735			0.658573	0.988218	1.38385		0.666424	1.40035	0.4759		1.41981	1.50865	0.941116		0.946196	2.11263	0.447877		5.13139	4.52202	2.9223	3.87678	5.71219	4.54522		2.56432	3.79315	3.90418	2.8148	7.27967	6.91502		234	270	326		68	63	272
PPAPDC1A	uc001lev.1		43.292	43.4274	65.4989		40.6695	31.3339	41.126			0.939425	0.721524	0.627888		1.302	0.870224	1.49617		0.996881	1.50824	0.660957		1.29794	1.31251	0.988901		52.3994	34.1846	40.7674	46.0874	63.8886	67.1093		53.674	27.6651	28.5619	34.1059	44.3107	37.9413		784	1276	1517		315	210	586
RAB5A	uc003cbn.2		29.1612	37.6399	56.7608		52.608	54.5723	56.1254			1.80404	1.44985	0.988805		1.2443	0.682004	1.82447		0.774741	1.508	0.513755		0.964007	1.02846	0.93733		33.523	24.7994	34.7105	40.5693	57.3303	56.1914		54.0888	51.1273	47.2986	61.8459	47.3443	64.9065		340	717	855		266	237	474
KLF2	uc002ndw.2		133.74	40.3878	60.8993		71.8187	39.5247	47.6965			0.537001	0.978631	0.783203		0.548726	0.800305	0.685647		3.31141	1.50787	2.19609		1.81706	1.20675	1.50574		85.3649	182.116	50.0378	30.7378	76.0361	45.7626		61.9244	81.713	50.4649	28.5845	67.8442	27.5489		2890	1650	1859		737	359	1012
DNASE2	uc002mvn.1		49.8057	32.6295	49.1417		109.831	100.292	97.6995			2.20519	3.07365	1.98812		0.71745	0.646825	1.10919		1.5264	1.50605	1.01351		1.09512	0.974154	1.12417		46.4705	53.1408	30.9436	34.3153	54.723	43.5605		118.394	101.269	102.794	97.7896	85.3399	110.059		1150	1283	1521		1140	906	1716
STX6	uc010pnq.1		35.61	35.8719	53.994		48.3447	48.4617	48.3254			1.35762	1.35096	0.895014		1.00492	0.6625	1.51687		0.992698	1.50519	0.659517		0.997586	0.997187	1.0004		37.5796	33.6403	35.7331	36.0107	54.1123	53.8757		48.3054	48.384	44.012	52.9114	47.7198	48.9309		600	1017	1194		359	310	635
C1orf198	uc001hub.2		28.7112	21.0101	31.6128		42.3386	43.0763	63.0856			1.47464	2.05026	1.99557		0.719243	0.973325	0.738954		1.36654	1.50464	0.908216		0.982875	1.46451	0.67113		22.0325	35.3899	21.8736	20.1467	32.1291	31.0965		41.514	43.1631	50.5591	35.5934	66.4632	59.708		584	762	887		399	357	1079
EFHD2	uc001awh.2		167.579	138.702	208.647		196.532	196.085	281.05			1.17277	1.41372	1.34701		0.829568	0.952818	0.870647		1.2082	1.50428	0.80317		1.00228	1.43331	0.699278		134.018	201.14	119.17	158.234	196.466	220.828		179.641	213.424	196.91	195.26	284.353	277.748		2467	3500	4212		1334	1154	3404
C6orf115	uc003qil.2		82.0212	118.215	177.772		158.091	267.676	171.719			1.92744	2.26431	0.965953		0.851225	0.426599	1.99538		0.693829	1.50379	0.461385		0.590604	0.641517	0.920637		90.4997	73.5427	116.12	120.311	158.505	197.039		158.347	157.835	219.304	316.048	147.376	196.062		413	991	1165		348	504	635
GTF2F1	uc002meq.2		74.2788	56.8113	85.3629		103.964	161.646	143.426			1.39964	2.84531	1.68019		0.491914	0.590512	0.83303		1.30746	1.50257	0.870152		0.643159	0.887285	0.724863		69.394	79.1636	53.5578	60.0648	87.9906	82.7352		100.12	107.808	182.111	141.18	147.831	139.02		2473	3217	3808		1558	2122	3866
GTF2E1	uc003edz.3		7.85543	8.77936	13.1909		17.5375	15.2934	18.4641			2.23253	1.74197	1.39976		1.28161	0.803552	1.59493		0.894761	1.50249	0.595519		1.14674	1.20733	0.949814		9.04129	6.66957	9.68124	7.87748	14.6608	11.721		15.7988	19.2761	16.989	13.5977	17.9019	19.0264		230	434	499		223	170	412
C16orf87	uc002eek.1		8.59898	16.3529	24.5667		42.0656	45.9455	37.3554			4.89193	2.80962	1.52057		1.74113	0.541201	3.21716		0.525838	1.50228	0.350026		0.915553	0.813037	1.12609		11.0277	6.17025	17.2054	15.5004	30.2176	18.9158		37.3225	46.8087	48.6825	43.2085	44.1399	30.5709		88	274	318		183	174	309
ZBTB2	uc003qoh.2		14.8199	23.4378	35.2099		12.0169	17.0351	19.1476			0.810864	0.72682	0.543814		1.11563	0.74821	1.49107		0.632307	1.50227	0.420902		0.705422	1.12401	0.627594		16.625	13.0148	23.1351	23.7406	40.155	30.2648		12.9123	11.1216	17.6214	16.4487	21.5956	16.6997		507	1332	1564		179	221	533
C14orf129	uc001yfl.2		45.4588	80.9343	121.581		69.5826	55.3883	106.504			1.53067	0.684362	0.875993		2.23664	1.28001	1.74736		0.561675	1.50222	0.373896		1.25627	1.92287	0.653331		53.5659	37.3518	102.073	59.7952	140.85	102.313		62.2978	76.8675	53.0787	57.698	105.283	107.726		411	1265	1414		272	187	736
MRPL50	uc004bbe.2		23.2219	30.9487	46.4904		36.0326	36.2709	44.993			1.55166	1.17197	0.96779		1.32398	0.825784	1.6033		0.750336	1.50218	0.499499		0.993431	1.24047	0.800849		21.915	24.5289	37.3182	24.5793	48.3542	44.6267		42.1506	29.9146	27.9264	44.6153	42.3078	47.6782		174	413	466		121	104	263
LATS2	uc001unr.3		16.3305	14.6575	22.0033		6.58715	2.72992	11.82			0.403366	0.186248	0.537193		2.16575	2.8843	0.750877		1.11414	1.50116	0.742183		2.41295	4.3298	0.557288		15.472	17.1889	14.3477	14.9672	24.7862	19.2204		6.89403	6.28028	3.09503	2.36482	12.079	11.5611		1155	1771	2081		209	76	673
STRAP	uc001rdc.3		175.253	171.316	257.113		139.992	190.96	145.694			0.798799	1.11466	0.566654		0.716629	0.508364	1.40968		1.02298	1.50081	0.681617		0.733096	0.762959	0.960859		147.766	202.74	165.77	176.863	244.525	269.701		128.374	151.61	175.226	206.693	129.406	161.983		2052	3482	4097		750	881	1326
LINC00493	uc002wre.3		124.749	127.884	191.897		214.593	192.333	213.091			1.7202	1.50396	1.11044		1.14378	0.738344	1.54912		0.975481	1.50056	0.65008		1.11574	1.10793	1.00705		129.532	119.965	143.537	112.231	174.373	209.422		196.965	232.221	180.03	204.636	168.867	257.314		787	1393	1593		599	463	971
RPL14	uc003ckg.2		367.841	213.804	320.82		164.477	227.475	367.868			0.447141	1.06394	1.14665		0.420268	1.07773	0.389956		1.72046	1.50054	1.14656		0.723055	1.61718	0.447109		209.147	526.536	225.644	201.963	252.661	388.98		159.986	168.968	257.385	197.565	459.851	275.884		922	993	1149		198	240	864
PRX	uc002onr.2		2.44272	1.00814	1.51247		0.187749	0.138206	0.169327			0.0768605	0.13709	0.111954		0.560656	0.816646	0.686535		2.423	1.50026	1.61506		1.35847	1.22518	1.10879		2.31944	2.56601	0.902802	1.11348	1.65002	1.37493		0.190211	0.185287	0.100245	0.176167	0.20882	0.129835		232	161	192		8	5	14
MXD4	uc003geu.1		60.0734	27.0623	40.5821		59.5032	23.11	37.5044			0.990509	0.853957	0.924161		1.15991	1.08221	1.07179		2.21982	1.49958	1.48029		2.57478	1.62286	1.58656		65.085	55.0617	26.5722	27.5525	39.4527	41.7116		66.3256	52.6808	24.3788	21.8412	36.9333	38.0756		816	614	720		354	120	395
TLR4	uc004bjz.2		22.2496	24.0733	36.0965		10.3971	3.24164	8.70228			0.467293	0.134657	0.241084		3.47025	1.79035	1.9383		0.924244	1.49944	0.616392		3.20736	2.68453	1.19476		25.9064	18.5928	26.7705	21.3761	40.3481	31.8449		11.0243	9.76993	2.18421	4.29907	7.97475	9.42981		1257	2295	2629		254	67	366
ISY1	uc003elp.1		49.7072	49.9705	74.9265		87.9931	87.2831	88.6112			1.77023	1.74669	1.18264		1.01348	0.677075	1.49684		0.99473	1.49941	0.663412		1.00813	1.01522	0.993024		52.6185	46.7958	43.2558	56.6852	75.33	74.523		85.2347	90.7515	86.4456	88.1206	88.8252	88.3973		923	1523	1825		720	619	1290
TSC22D3	uc004enh.2		15.0286	9.74781	14.6101		12.709	11.6272	15.2291			0.845658	1.1928	1.04237		0.70897	0.873884	0.811287		1.54174	1.49881	1.02864		1.09305	1.30979	0.834523		12.8639	17.1933	11.9241	7.57154	16.995	12.2252		14.2855	11.1325	13.5518	9.70255	18.1068	12.3514		187	220	247		72	58	165
UBIAD1	uc001asg.2		16.584	14.4878	21.7068		19.9919	27.785	23.6777			1.2055	1.91782	1.09079		0.628577	0.568768	1.10515		1.14468	1.49828	0.763998		0.71952	0.852173	0.844336		14.904	18.2639	13.1159	15.8597	22.9548	20.4588		18.5095	21.4743	29.3742	26.1958	27.4812	19.8742		357	530	630		195	236	436
HSCB	uc003aea.2		16.0715	13.1397	19.6855		34.5307	28.7773	30.6849			2.14856	2.19009	1.55875		0.981036	0.71173	1.37838		1.22312	1.49817	0.816414		1.19993	1.06629	1.12533		17.3086	14.8345	11.7776	14.5019	19.33	20.0411		35.5786	33.4827	24.789	32.7655	28.166	33.2038		246	331	394		232	166	355
none	uc001qif.1		24.6542	20.7752	31.1233		26.5274	22.2898	19.4442			1.07598	1.07291	0.624747		1.00286	0.582293	1.72226		1.18672	1.4981	0.792148		1.19011	0.872333	1.36429		27.7173	21.5912	20.6409	20.9094	33.0061	29.2404		27.523	25.5318	24.4707	20.109	21.1562	17.7321		2796	3917	4580		1310	963	1767
SPARC	uc003lui.2		293.335	247.755	371.077		704.781	814.521	802.464			2.40265	3.2876	2.16253		0.730822	0.657784	1.11104		1.18397	1.49775	0.790497		0.86527	0.985198	0.878271		330.852	255.818	248.486	247.025	386.435	355.718		816.006	593.556	909.602	719.44	907.762	697.167		5873	8256	9634		6131	6218	13076
LINC00493	uc002wrd.3		123.551	129.421	193.743		306.849	280.925	292.138			2.48358	2.17064	1.50786		1.14417	0.694663	1.64709		0.954646	1.49701	0.637704		1.09228	1.03991	1.05035		131.231	115.871	141.72	117.121	178.424	209.063		291.185	322.513	263.074	298.776	233.505	350.772		670	1201	1377		733	579	1143
ZBTB38	uc003etw.2		53.9124	59.3352	88.7917		52.5886	36.0395	75.6029			0.975444	0.607389	0.851463		1.60596	1.40184	1.14561		0.908609	1.49644	0.607179		1.45919	2.09778	0.695589		64.3847	43.4402	59.6489	59.0215	83.267	94.3164		57.4905	47.6866	39.2352	32.8438	66.6965	84.5093		4369	7919	9226		1833	1099	4476
ZNF516	uc010dqx.1		4.73083	2.20872	3.30446		2.39978	2.79464	2.89382			0.507263	1.26528	0.875732		0.400911	0.692127	0.579245		2.14189	1.4961	1.43165		0.858708	1.03549	0.829276		4.34777	5.1139	2.00463	2.41281	2.77777	3.83116		2.40162	2.39793	3.29083	2.29844	2.18117	3.60648		354	280	332		81	83	157
CCND1	uc001opa.2		426.978	242.132	362.232		1009.25	804.928	1156.48			2.36372	3.32433	3.19265		0.711035	0.960387	0.740363		1.76341	1.49601	1.17874		1.25384	1.43675	0.872697		356.674	497.282	191.569	292.695	341.861	382.602		946.995	1071.51	840.98	768.876	1202.95	1110.01		7822	7459	9043		8469	5877	17513
FBXL18	uc003son.3		14.2523	9.96378	14.9007		20.7575	22.8379	25.1905			1.45643	2.29209	1.69056		0.635416	0.737562	0.861509		1.43041	1.49549	0.956485		0.908907	1.10302	0.82402		13.0624	15.4423	8.97275	10.9548	13.1713	16.6302		19.977	21.538	24.8385	20.8372	24.0799	26.3011		660	781	927		434	417	920
SOD2	uc003qsg.2		42.2073	43.4963	65.0284		176.258	158.73	184.658			4.17601	3.64928	2.83965		1.14434	0.778139	1.47061		0.970365	1.49503	0.64906		1.11042	1.16334	0.954511		48.1691	36.2456	45.7613	41.2314	68.6637	61.3931		196.895	155.621	149.83	167.63	194.781	174.535		615	1062	1226		1114	868	2123
MSL2	uc003eqx.1		9.63162	7.06674	10.5602		15.0807	4.36479	14.3192			1.56574	0.617653	1.35596		2.53499	2.19534	1.15472		1.36295	1.49435	0.912067		3.45507	3.28061	1.05318		10.4352	8.8281	6.17475	7.95873	10.2698	10.8506		13.9061	16.2553	3.95117	4.77842	14.7717	13.8667		368	442	527		253	63	432
NDRG1	uc003yug.2		40.0604	12.5786	18.7787		43.0427	14.7024	20.2674			1.07444	1.16884	1.07928		0.919239	0.923373	0.995523		3.18481	1.49291	2.13329		2.9276	1.37852	2.12374		37.5888	42.532	14.6655	10.4917	10.957	26.6004		45.2785	40.8069	14.6558	14.7489	10.0341	30.5008		1013	563	635		489	145	329
NECAP1	uc001qtx.2		19.7503	20.1888	30.139		23.3086	24.4079	25.5271			1.18016	1.20898	0.846979		0.976161	0.700571	1.39338		0.97828	1.49286	0.655307		0.954959	1.04585	0.913091		18.7494	20.7512	22.865	17.5126	29.92	30.358		21.4931	25.124	22.9378	25.8781	22.2015	28.8527		332	596	677		176	159	325
THRAP3	uc001cae.3		49.4937	39.0675	58.2903		30.8383	35.2053	49.1384			0.623075	0.90114	0.842995		0.69143	0.935476	0.739121		1.26688	1.49204	0.849091		0.875957	1.39577	0.627581		40.7067	58.2808	36.4862	41.6488	57.3401	59.2404		30.1886	31.4881	39.5547	30.8559	47.131	51.1457		2354	3217	3787		673	673	1876
SUFU	uc001kvy.1		15.3346	12.9178	19.2645		30.3544	31.7949	42.1285			1.97947	2.46133	2.18685		0.804229	0.888483	0.905172		1.18709	1.49132	0.796003		0.954694	1.32501	0.72052		17.831	12.8382	12.6718	13.1638	20.4306	18.0984		29.6121	31.0968	33.8006	29.7892	42.8456	41.4114		497	690	805		426	389	1058
MMP14	uc001whc.2		506.873	371.574	554.077		436.612	410.305	423.644			0.861384	1.10424	0.764595		0.780071	0.692419	1.12659		1.36412	1.49116	0.914806		1.06411	1.03251	1.03061		527.039	486.706	361.094	382.053	508.149	600.004		478.681	394.542	366.887	453.724	380.798	466.49		19348	23821	27824		7355	5955	12205
DCP1A	uc003dgs.3		16.7974	13.007	19.3924		30.081	25.8778	33.7113			1.79081	1.98954	1.73837		0.900116	0.873759	1.03017		1.29141	1.49092	0.866182		1.16242	1.30271	0.892311		18.64	14.9548	11.55	14.464	19.9155	18.8693		29.1103	31.0517	25.6118	26.1439	36.112	31.3106		648	820	973		507	378	1038
UFM1	uc001uwu.2		28.5707	29.8802	44.5268		63.3865	83.6757	55.6347			2.21858	2.80037	1.24946		0.792246	0.446178	1.77563		0.956175	1.49018	0.641652		0.757526	0.664885	1.13933		25.1093	32.0321	31.5257	28.2346	46.3368	42.7168		60.5486	66.2243	87.3335	80.0178	58.0968	53.1725		120	220	253		121	139	192
SNX18	uc003jpi.3		18.9512	15.8259	23.569		8.81364	13.0265	18.0973			0.46507	0.823115	0.767842		0.565012	0.93285	0.605684		1.19748	1.48927	0.804074		0.676592	1.38926	0.487015		16.6391	21.2634	15.2389	16.4128	24.0417	23.0963		9.20622	8.42105	12.1888	13.8642	16.2696	19.9249		753	1084	1267		159	203	558
ALG2	uc004azf.2		61.9474	68.6917	102.287		55.2409	59.583	77.7028			0.891738	0.867397	0.759653		1.02806	0.875785	1.17388		0.901818	1.48908	0.605622		0.927125	1.30411	0.710925		59.8375	64.0574	70.5598	66.8236	96.7233	107.851		53.7217	56.7601	55.7373	63.4287	74.0199	81.3858		1666	3174	3665		665	619	1632
SLC19A2	uc001gge.3		8.04759	9.84457	14.6528		7.01234	7.94963	11.5449			0.87136	0.807514	0.787898		1.07907	0.975708	1.10593		0.817465	1.48842	0.549217		0.882097	1.45226	0.607396		8.28372	7.81145	10.4337	9.25546	15.9861	13.3196		7.31248	6.71221	6.52185	9.3774	11.0594	12.0305		262	548	629		101	98	291
NR2F2	uc010uri.1		73.8347	64.1192	95.3827		70.586	61.7775	83.016			0.956	0.96348	0.870347		0.992236	0.903337	1.09841		1.15152	1.48758	0.77409		1.14258	1.34379	0.850269		66.8683	80.8011	59.2048	69.0336	98.5567	92.2087		73.3847	67.7873	69.5391	54.016	81.971	84.0611		1831	2708	3185		791	607	1647
ZNF441	uc010dyj.2		5.7469	4.59027	6.82357		3.99739	1.43595	2.01022			0.695574	0.312825	0.2946		2.22353	0.941741	2.36108		1.25197	1.48653	0.842213		2.78379	1.39993	1.98853		6.93234	4.56146	5.5103	3.67024	5.69869	7.94845		3.69526	4.29951	1.73109	1.14081	1.31128	2.70917		264	359	401		79	25	61
LRRC8C	uc001dnl.3		11.3969	15.3926	22.8729		21.4388	12.2839	24.343			1.88111	0.79804	1.06427		2.35716	1.33361	1.7675		0.740416	1.48597	0.498271		1.74528	1.9817	0.880695		13.8529	8.94092	18.0053	12.7798	29.4716	16.2742		19.154	23.7236	11.5105	13.0573	25.8111	22.8749		621	1418	1594		502	248	1036
PPTC7	uc001trh.1		24.2589	22.4067	33.2811		26.1428	11.1199	39.7037			1.07766	0.496275	1.19298		2.17149	2.40387	0.90333		1.08266	1.48532	0.728909		2.35099	3.57052	0.658446		22.7768	25.7411	23.2585	21.555	35.1449	31.4174		23.17	29.1155	8.79197	13.4478	45.8786	33.5288		472	754	867		229	83	655
POLR2A	uc002ghf.3		74.0462	62.4485	92.6945		84.5608	118.295	149.079			1.142	1.89427	1.60829		0.60287	0.849025	0.710074		1.18572	1.48433	0.79882		0.714833	1.26024	0.567221		72.4813	75.611	59.7325	65.1645	99.916	85.4729		83.0539	86.0677	136.864	99.7254	154.959	143.2		9510	13572	15832		4850	5959	15435
PRMT10	uc003ilc.2		6.25303	6.14108	9.11233		4.3127	5.65111	3.41072			0.689698	0.920215	0.374297		0.749497	0.40675	1.84265		1.01823	1.48383	0.686216		0.76316	0.603549	1.26445		7.19451	5.31156	5.98029	6.30187	7.99559	10.2291		4.93778	3.68762	5.20462	6.09761	3.97529	2.84616		355	575	668		106	120	159
GET4	uc003sjl.1		98.3186	83.0561	123.189		72.0079	74.2308	102.662			0.732394	0.893743	0.833372		0.819469	0.932452	0.878832		1.18376	1.48321	0.79811		0.970055	1.38302	0.701405		84.0949	112.542	80.8291	85.283	106.623	139.755		75.4996	68.5163	68.2435	80.218	100.983	104.342		2031	2975	3455		678	603	1709
CYB5R4	uc003pkf.2		13.828	21.6593	32.1048		8.2597	4.16504	14.8582			0.597319	0.192298	0.462802		3.10622	2.40669	1.29066		0.638431	1.48227	0.430713		1.9831	3.56736	0.555903		16.4493	11.2066	25.1612	18.1574	30.9253	33.2843		7.50799	9.01141	4.52212	3.80795	13.4877	16.2286		485	1288	1445		125	55	385
RPP14	uc003dju.3		16.0751	18.179	26.9414		39.0447	40.8395	42.5285			2.4289	2.24653	1.57856		1.08118	0.702665	1.53868		0.884269	1.48201	0.596668		0.956053	1.04136	0.918084		19.7198	12.4304	16.5967	19.7612	28.6068	25.276		38.3364	39.7531	31.2837	50.3953	31.596	53.4611		123	224	263		128	114	223
SSR3	uc003fau.2		224.417	202.69	300.25		296.848	199.022	291.786			1.32275	0.981905	0.971808		1.34713	0.989718	1.36112		1.10719	1.48133	0.747434		1.49153	1.4661	1.01735		184.041	264.793	217.274	188.106	293.402	307.098		274.903	318.793	124.182	273.862	221.948	361.623		1287	2065	2353		782	441	1238
PTPN11	uc001ttx.2		17.9584	10.4093	15.4137		6.52056	1.87844	6.29529			0.363091	0.180457	0.408422		2.01207	2.26327	0.88901		1.72522	1.48075	1.1651		3.47127	3.35135	1.03578		12.1147	23.8022	10.4343	10.3844	13.1773	17.6501		5.82251	7.21861	2.23169	1.52518	5.84624	6.74435		438	457	527		75	19	125
ZCCHC24	uc001kak.2		18.9074	15.8662	23.4899		20.9319	14.5404	35.1469			1.10707	0.916435	1.49626		1.20802	1.6327	0.739894		1.19168	1.4805	0.804917		1.43957	2.4172	0.595553		22.3165	15.4982	13.7544	17.978	22.3936	24.5861		24.8568	17.0069	11.5405	17.5402	26.9341	43.3598		300	405	479		143	85	389
C9orf167	uc004cmn.2		52.1186	37.0412	54.8354		43.6224	76.7713	73.407			0.836984	2.07259	1.33868		0.403834	0.645895	0.625232		1.40705	1.48039	0.950455		0.568213	0.956177	0.594255		44.2335	60.0038	36.0968	37.9855	58.384	51.2869		43.0507	44.1942	87.0892	66.4534	71.918	74.8959		1397	1724	1999		534	824	1585
PEX12	uc002hjp.2		5.94446	4.85843	7.18837		5.35868	4.60748	5.581			0.901458	0.948346	0.776393		0.950558	0.818681	1.16109		1.22353	1.47957	0.826955		1.16304	1.21129	0.960165		5.4983	6.39063	5.14252	4.57434	6.41329	7.96346		4.15864	6.55872	1.87859	7.33636	3.9528	7.2092		135	192	219		55	39	90
TAF3	uc010qbd.1		4.77403	3.84347	5.68636		5.4768	4.0285	5.29141			1.14721	1.04814	0.930543		1.09451	0.887802	1.23284		1.24212	1.47949	0.839557		1.35951	1.31349	1.03504		5.22813	4.31993	3.51483	4.1721	5.32267	6.05005		5.91829	5.03531	4.26402	3.79298	4.03743	6.54538		295	391	458		148	95	231
RDH13	uc002qio.3		10.0345	7.19884	10.6356		9.23785	10.8805	14.024			0.920607	1.51142	1.31859		0.6091	0.872413	0.698178		1.39391	1.47741	0.943483		0.849029	1.28891	0.658719		9.16688	10.9022	6.39787	7.99982	9.12694	12.1443		10.1977	8.27804	12.3163	9.44472	13.7397	14.3082		212	257	302		88	91	236
SYNJ2	uc003qqx.1		28.3588	23.1197	34.1259		20.1235	19.5026	21.509			0.709603	0.843547	0.630283		0.841213	0.747182	1.12585		1.22661	1.47605	0.831006		1.03184	1.10288	0.935586		30.4618	26.2559	19.4057	26.8337	27.8096	40.4422		21.9652	18.2818	20.8077	18.1975	21.2559	21.7621		2823	3749	4442		879	744	1665
CITED2	uc003qip.1		806.338	463.541	684.201		1110.81	1062.26	816.538			1.3776	2.29162	1.19342		0.601147	0.520775	1.15433		1.73952	1.47603	1.17851		1.04571	0.76868	1.36039		631.702	980.974	544.032	383.05	560.457	807.945		939.612	1282.01	1313.05	811.475	669.925	963.152		13476	14107	15720		8592	7248	10423
LOC728392	uc010vtc.1		39.42	22.9148	33.8056		43.1747	32.6826	39.2374			1.09525	1.42627	1.16068		0.767912	0.813787	0.943627		1.72029	1.47527	1.16608		1.32103	1.20056	1.10035		37.1401	41.6999	21.4678	24.3617	37.7597	29.8515		47.6605	38.6888	41.2194	24.1458	51.2255	27.2493		291	287	334		143	96	259
ZNF121	uc010xkp.1		7.12311	8.7476	12.905		37.9673	36.6609	31.991			5.33016	4.19097	2.47896		1.27182	0.591501	2.15016		0.814293	1.47526	0.551965		1.03564	0.87262	1.18681		8.46852	5.77769	10.526	6.96916	14.2558	11.5542		36.0402	39.8944	35.1099	38.2118	26.3773	37.6047		184	386	428		423	353	590
CD276	uc002avv.1		31.7191	24.1692	35.6539		31.0456	29.4653	44.007			0.978767	1.21913	1.23428		0.802842	1.01243	0.792984		1.31238	1.47518	0.889637		1.05363	1.49352	0.705468		26.2029	37.2353	22.7205	25.6178	35.1299	36.1779		31.3628	30.7284	30.5591	28.3716	47.0241	40.99		769	1015	1180		345	285	893
CPEB2	uc003gni.1		9.53792	9.69027	14.2916		8.62949	7.2736	15.3816			0.904756	0.750608	1.07627		1.20536	1.43386	0.840643		0.984278	1.47484	0.667379		1.18641	2.11471	0.561028		10.0484	9.02748	11.0937	8.28683	15.39	13.1932		6.75457	10.5044	5.62072	8.92647	15.2328	15.5303		370	650	728		148	106	466
SRRT	uc003uwy.2		137.009	137.934	203.325		77.9186	127.617	147.972			0.568712	0.925207	0.727762		0.614686	0.786594	0.781453		0.993296	1.47408	0.673843		0.610565	1.1595	0.526577		132.063	141.955	121.925	153.942	202.13	204.519		79.9195	75.9177	139.784	115.451	161.235	134.709		7816	13170	15461		1989	2849	6954
RPS6KA3	uc004czu.2		33.9449	35.6121	52.4943		58.3966	30.8866	57.0631			1.72034	0.867307	1.08703		1.98354	1.25335	1.5826		0.953185	1.47406	0.64664		1.89068	1.84751	1.02337		42.4597	25.4302	36.4575	34.7667	53.6861	51.3026		62.1796	54.6136	29.9441	31.8291	52.9127	61.2136		1714	2944	3368		1257	576	2124
ZNF500	uc002cxp.1		18.2269	9.84319	14.5091		7.65438	13.0633	5.0349			0.41995	1.32714	0.347017		0.316432	0.261477	1.21017		1.85172	1.47402	1.25624		0.585945	0.385423	1.52026		15.5438	20.9099	9.26409	10.4223	13.2067	15.8116		7.46582	7.84293	14.1956	11.9311	4.20768	5.86213		553	515	598		106	158	116
LMNA	uc009wrp.2		806.354	625.637	922.025		834.687	1134.96	1297.33			1.03514	1.81409	1.40704		0.570611	0.775619	0.735684		1.28885	1.47374	0.874547		0.735433	1.14306	0.64339		659.093	953.615	534.272	717.002	920.68	923.369		825.858	843.516	1335.16	934.762	1542.22	1052.44		7904	10469	12357		3757	4494	11147
CD70	uc002mfi.2		14.1065	13.3695	19.6986		13.8492	18.7879	20.7271			0.981764	1.40528	1.05221		0.698625	0.748755	0.933048		1.05513	1.4734	0.716115		0.737138	1.10322	0.66817		15.5161	12.6968	13.5365	13.2024	20.377	19.0203		14.0309	13.6676	17.5134	20.0623	30.3648	11.0895		177	281	322		76	89	239
TREX1	uc010hka.2		19.9718	15.6695	23.0772		17.3705	17.0427	14.9157			0.869751	1.08764	0.646341		0.79967	0.594262	1.34565		1.27457	1.47275	0.865434		1.01923	0.875198	1.16457		18.9124	21.0312	15.6901	15.6489	20.9316	25.2228		17.8799	16.8611	17.6431	16.4423	13.2126	16.6189		474	638	732		185	158	270
PLEKHA4	uc002pkx.2		5.96499	3.05787	4.50325		1.32828	0.27576	1.90478			0.22268	0.0901802	0.422978		2.46927	4.69037	0.526456		1.9507	1.47267	1.3246		4.81681	6.90738	0.697342		6.40119	5.5288	2.30008	3.81567	3.15842	5.84808		1.78646	0.870104	0	0.551519	1.53332	2.27623		308	253	304		30	5	71
ACSL5	uc001kzu.2		5.79217	4.58246	6.7484		3.30255	1.28515	2.72389			0.570174	0.280449	0.403635		2.03308	1.43924	1.4126		1.26399	1.47266	0.858303		2.56978	2.11951	1.21244		6.75051	4.83384	4.60451	4.56041	4.79382	8.70297		3.4853	3.11979	1.29074	1.27955	1.50418	3.94359		288	377	432		71	24	86
KPNA4	uc003fdn.2		27.6492	30.7457	45.2754		64.0664	41.1886	66.5916			2.31711	1.33966	1.47081		1.72963	1.0979	1.5754		0.899288	1.47258	0.61069		1.55544	1.61675	0.96208		28.8654	26.4331	29.7137	31.7777	50.0269	40.5239		62.5391	65.5937	31.913	50.4643	57.5942	75.589		767	1430	1652		785	430	1374
SLC12A2	uc003kus.2		14.6551	15.4284	22.7082		36.8949	40.2397	43.9092			2.51754	2.60817	1.93363		0.965253	0.741376	1.30198		0.949883	1.47184	0.645369		0.916877	1.09119	0.840254		17.0132	12.2971	15.3673	15.4894	27.15	18.2663		38.989	34.8007	42.7254	37.7541	47.5402	40.2782		1198	2085	2395		1305	1242	2853
SAMD8	uc001jwy.1		13.8263	17.6632	25.9785		51.1202	42.11	69.8577			3.69732	2.38405	2.68906		1.55086	1.12794	1.37495		0.782774	1.47077	0.532222		1.21397	1.65893	0.731776		18.8631	8.78951	18.5989	16.7276	30.946	21.0109		52.2166	50.0239	40.2553	43.9647	63.9144	75.801		310	640	727		480	342	1128
SMTN	uc003ajm.1		58.4544	43.5521	64.0371		38.1859	58.1357	61.9878			0.653259	1.33485	0.967999		0.489386	0.725172	0.674856		1.34217	1.47036	0.912821		0.656841	1.06626	0.616023		48.4289	68.4799	40.7176	46.3866	60.83	67.2442		34.893	41.4788	60.3106	55.9608	68.94	55.0357		3497	4507	5227		1048	1387	3154
FERMT2	uc001xac.2		55.6292	79.4123	116.733		64.9131	59.6531	95.4446			1.16689	0.751182	0.817631		1.5534	1.08846	1.42716		0.700511	1.46996	0.476551		1.08818	1.59999	0.680113		59.4972	51.7612	93.5686	65.256	126.986	106.48		59.1104	70.7159	67.2207	52.0854	101.473	89.4158		2529	6263	6950		1299	1045	3476
C1orf31	uc001hwc.2		39.9339	51.4989	75.6866		97.5162	132.216	90.6229			2.44194	2.56734	1.19734		0.951154	0.466374	2.03947		0.775431	1.46967	0.527621		0.737555	0.685418	1.07607		47.0234	32.8444	47.7347	55.2632	67.8768	83.4964		88.7743	106.258	112.531	151.9	70.8793	110.366		323	678	787		341	396	515
NET1	uc001iia.2		27.5477	29.5157	43.3548		30.2856	22.0286	29.2732			1.09939	0.746334	0.6752		1.47305	0.904689	1.62824		0.933324	1.46887	0.635403		1.37483	1.32887	1.03459		30.5563	24.5392	30.5728	28.4587	44.6596	42.05		30.3333	30.2378	20.1539	23.9033	29.5431	29.0032		1083	1949	2217		520	326	897
SMURF2	uc002jep.1		82.4496	109.981	161.448		36.8358	14.5185	32.6949			0.446767	0.13201	0.202511		3.38436	1.53406	2.20614		0.749673	1.46797	0.510689		2.53716	2.25195	1.12665		85.8623	79.0369	123.976	95.9853	154.651	168.245		31.1921	42.4794	14.5769	14.4601	31.0298	34.36		3747	8633	9651		741	253	1144
VASP	uc002pcg.2		236.866	221.865	325.448		171.039	209.095	252.881			0.722089	0.942442	0.777025		0.766189	0.82448	0.929299		1.06761	1.46687	0.727815		0.817994	1.20941	0.676358		209.052	264.68	237.574	206.156	339.271	311.626		160.801	181.276	214.831	203.359	232.895	272.868		5728	9426	10640		1879	1996	4784
GPX3	uc011dcm.1		10.1563	9.64788	14.1462		14.3999	17.6063	14.7527			1.41783	1.82489	1.04287		0.776939	0.571472	1.35954		1.0527	1.46625	0.717953		0.81788	0.837919	0.976085		10.4417	9.87088	8.48838	10.8074	14.9445	13.3478		17.7097	11.09	11	24.2126	15.4023	14.1031		147	231	270		92	95	171
RPL27	uc002icj.2		1494.32	1208.71	1772.15		727.909	990.043	970.034			0.487119	0.819091	0.547377		0.594706	0.668274	0.889914		1.23629	1.46615	0.843222		0.73523	0.97979	0.750395		1044.23	1944.41	1331.73	1085.69	1680.29	1864.01		676.303	779.515	755.771	1224.32	805.722	1134.35		3648	5385	6040		834	965	1844
ZBTB24	uc003ptl.1		7.97435	7.97645	11.6925		12.7693	16.2432	13.4782			1.60129	2.0364	1.15273		0.786335	0.566062	1.38913		0.999737	1.46587	0.682008		0.786129	0.829775	0.9474		8.54799	7.40072	8.11157	7.84133	10.5997	12.7853		12.6902	12.8483	17.0623	15.4242	12.4059	14.5506		368	620	706		259	287	471
C18orf25	uc002lbw.2		8.26583	8.62521	12.6432		12.4707	16.1409	15.9255			1.5087	1.87136	1.25961		0.806208	0.673097	1.19776		0.958333	1.46584	0.653776		0.772616	0.986655	0.783066		7.97644	8.55521	8.68361	8.56681	13.3902	11.8962		13.0825	11.8588	14.5556	17.7261	14.6525	17.1984		206	368	420		139	155	306
RUFY2	uc001job.2		21.4192	21.1569	30.9926		37.5978	26.2527	34.9814			1.75533	1.24086	1.1287		1.41461	0.909615	1.55517		1.0124	1.46489	0.691108		1.43215	1.33249	1.07479		26.5592	16.2793	21.4978	20.816	30.0039	31.9813		36.5349	38.6607	21.8907	30.6148	27.6076	42.3553		934	1511	1720		701	419	1064
REV3L	uc003puy.3		7.44041	7.37403	10.8007		2.55847	2.21893	2.50164			0.343861	0.300911	0.231619		1.14273	0.769724	1.4846		1.009	1.46469	0.688882		1.15302	1.12741	1.02272		9.67758	5.20323	7.22987	7.5182	10.5906	11.0108		3.05008	2.06686	2.6092	1.82866	2.2676	2.73568		1612	2574	2949		234	179	393
THUMPD2	uc002rru.2		17.6679	21.9784	32.1896		12.2631	10.7303	11.3423			0.694089	0.488222	0.35236		1.42167	0.721722	1.96983		0.803878	1.4646	0.548871		1.14285	1.05704	1.08118		21.3715	13.9644	23.6471	20.3096	29.5662	34.813		11.6699	12.8564	7.90746	13.5532	10.9258	11.7588		600	1242	1398		179	133	290
ZFYVE28	uc003gex.1		6.20355	2.76981	4.05657		1.93802	1.77973	1.18632			0.312405	0.642546	0.292444		0.486199	0.455133	1.06826		2.23971	1.46457	1.52926		1.08894	0.666574	1.63364		5.23421	7.17289	2.51409	3.02552	2.35684	5.7563		2.27282	1.60322	1.81738	1.74207	0.375449	1.99719		351	269	312		50	40	40
ZNF234	uc002oyl.3		3.05355	2.45571	3.59571		2.36553	0.61038	1.33909			0.774682	0.248555	0.372412		3.11674	1.4983	2.08018		1.24345	1.46423	0.849218		3.8755	2.19386	1.76652		2.71291	3.39418	2.33345	2.57796	3.09616	4.09527		2.64781	2.08325	0.214684	1.00608	0.731792	1.94638		134	185	213		47	10	39
PNMA1	uc001xor.1		103.964	77.5417	113.527		82.0265	65.0339	97.8753			0.78899	0.838696	0.862129		0.940735	1.02794	0.915165		1.34075	1.46408	0.915761		1.26129	1.50499	0.838072		99.818	108.11	78.8979	76.1855	110.865	116.19		85.1642	78.8889	63.9691	66.0987	86.1877	109.563		2364	3027	3443		835	574	1690
ARF4	uc003dix.3		187.469	217.994	319.149		257.039	282.957	295.248			1.3711	1.29801	0.925109		1.05632	0.712716	1.4821		0.859976	1.46403	0.587403		0.908405	1.04344	0.870589		171.933	203.006	237.231	198.756	321.085	317.214		260.043	254.036	241.11	324.804	216.845	373.651		1130	2302	2585		699	660	1280
GOSR1	uc002hfe.2		23.6735	21.9532	32.1396		57.9076	52.0269	57.119			2.44609	2.3699	1.77722		1.03215	0.749913	1.37636		1.07836	1.464	0.736585		1.11303	1.09787	1.01381		25.5826	21.7645	16.3231	27.5834	28.8069	35.4723		56.9635	58.8517	45.7895	58.2643	49.0413	65.1967		380	563	674		408	315	676
GLRX	uc003kln.3		33.204	27.3646	40.0465		22.9687	9.62668	7.31716			0.691746	0.351793	0.182717		1.96635	0.519387	3.78589		1.21339	1.46344	0.829136		2.38594	0.760091	3.13902		23.3993	43.0086	34.9954	19.7339	39.0103	41.0826		14.4775	31.4599	0	19.2534	0.444584	14.1897		129	200	217		42	14	15
URM1	uc011may.1		76.7956	68.9343	100.866		140.447	176.037	135.353			1.82884	2.5537	1.34191		0.716153	0.525476	1.36287		1.11404	1.46323	0.76136		0.797824	0.76889	1.03763		69.5772	84.0141	66.0815	71.7871	93.0622	108.671		142.532	138.362	173.627	178.447	136.049	134.658		698	1074	1234		577	627	991
ETF1	uc003ldc.3		79.7437	71.1892	104.161		48.2306	44.8148	51.3556			0.60482	0.629517	0.493042		0.96077	0.783208	1.22671		1.12017	1.46315	0.765583		1.07622	1.14595	0.93915		56.4688	103.019	72.907	69.4713	92.9518	115.37		38.5007	57.9606	43.2643	46.3652	48.2691	54.4422		1085	1740	1975		308	247	568
SH3TC1	uc003gkv.3		2.99988	1.11223	1.62699		0.788551	0.607423	0.218846			0.262861	0.546133	0.13451		0.481314	0.246296	1.95421		2.69718	1.46282	1.84382		1.29819	0.360286	3.60322		2.64908	3.35068	1.18954	1.03492	1.21807	2.0359		0.363404	1.2137	0.766084	0.448762	0.248699	0.188993		258	168	189		31	21	16
C14orf149	uc001xee.1		51.0999	54.0788	79.0846		30.559	44.4253	42.0492			0.598025	0.821492	0.531698		0.727974	0.647235	1.12474		0.944915	1.4624	0.646142		0.687874	0.946514	0.726745		51.2917	50.9081	56.6761	51.4815	73.1729	84.9964		31.5472	29.5708	46.2182	42.6324	41.6631	42.4352		1174	2129	2405		312	395	761
ZNF550	uc002qpe.1		12.9002	7.69785	11.2569		6.49783	4.4441	1.74416			0.503698	0.577318	0.154941		0.87248	0.268381	3.2509		1.67582	1.46235	1.14598		1.46212	0.392466	3.72548		13.2318	12.5687	7.2907	8.10499	11.102	11.4118		6.12511	6.87055	4.30407	4.58413	1.63014	1.85818		318	318	366		71	42	33
ZKSCAN1	uc003usk.1		21.4394	14.3538	20.985		38.4748	43.255	36.8401			1.79459	3.01349	1.75554		0.595519	0.582563	1.02224		1.49364	1.46198	1.02165		0.889489	0.851695	1.04437		22.762	20.1168	13.4297	15.2779	17.5264	24.4436		40.1521	36.7975	44.9588	41.5512	31.559	42.1212		789	878	1012		623	610	1002
GNB1L	uc002zqf.1		13.7174	11.6316	17.0038		10.5054	16.7169	18.5042			0.765841	1.4372	1.08824		0.532871	0.757196	0.703742		1.17932	1.46186	0.806729		0.628427	1.10691	0.567729		12.1865	15.2484	11.8287	11.4346	16.0646	17.943		10.3247	10.686	17.2309	16.203	22.3261	14.6823		285	420	477		99	137	335
ALKBH4	uc003uzl.2		17.5463	9.6858	14.1584		16.6109	21.9682	19.2326			0.946693	2.26808	1.35839		0.417398	0.598915	0.696923		1.81155	1.46177	1.23929		0.756136	0.875474	0.863688		15.8414	19.2512	6.15933	13.2123	10.0211	18.2956		19.3611	13.8608	22.6202	21.3162	20.2075	18.2576		337	300	366		144	166	303
GNG11	uc003und.2		214.928	263.497	385.162		379.583	365.888	333.076			1.76609	1.38858	0.864768		1.27187	0.622771	2.04227		0.815675	1.46173	0.55802		1.03743	0.910323	1.13963		303.917	125.939	278.186	248.809	351.455	418.869		435.922	323.245	296.543	435.233	202.823	463.329		1017	2000	2255		745	615	987
TADA2B	uc003gjw.3		17.7166	13.5335	19.7784		16.4602	11.2201	20.7301			0.929082	0.82906	1.04812		1.12065	1.26423	0.886426		1.30909	1.46143	0.895757		1.46702	1.84759	0.794023		16.095	19.3383	11.3279	15.7392	18.6437	20.9131		15.523	17.3974	13.371	9.06927	21.2562	20.2041		476	609	715		200	120	452
MFAP3	uc010jib.2		14.5397	20.0256	29.2602		46.188	52.3318	62.8726			3.17667	2.61324	2.14874		1.21561	0.822253	1.47839		0.726056	1.46114	0.496912		0.882599	1.20142	0.734628		18.5011	10.5784	22.114	17.9373	33.6807	24.8396		47.3685	45.0075	48.0866	56.5769	60.3725	65.3727		357	814	910		482	471	1149
COX18	uc003hgm.1		10.2718	10.1268	14.7939		25.1131	26.1403	27.6892			2.44485	2.58128	1.87166		0.947145	0.72509	1.30624		1.01432	1.46086	0.694328		0.960704	1.05926	0.906962		10.3784	10.1652	10.9665	9.28717	16.8862	12.7016		25.3382	24.8879	22.0337	30.2469	26.5526	28.8258		222	377	423		241	215	465
NAA35	uc004aoi.3		23.4251	28.7971	42.0486		26.0138	20.8846	34.2774			1.11051	0.725232	0.815184		1.53125	1.12403	1.36228		0.813452	1.46017	0.557095		1.2456	1.64128	0.758921		29.2213	17.6289	29.8206	27.7737	44.8096	39.2876		25.9285	26.0991	21.965	19.8042	29.7494	38.8054		1158	2337	2643		549	384	1220
RELL1	uc003gsz.2		8.33011	7.15426	10.4461		42.9593	37.0898	57.2244			5.15711	5.1843	5.47804		0.994756	1.05666	0.941415		1.16436	1.46013	0.797434		1.15825	1.54286	0.750717		8.11408	8.54614	7.96016	6.34836	11.1073	9.78496		44.2941	41.6245	34.6039	39.5758	52.3199	62.1288		145	217	242		334	249	765
RBBP6	uc002dmh.2		26.1748	33.1413	48.3856		19.6951	28.4505	43.0003			0.752445	0.85846	0.8887		0.876505	1.03523	0.84668		0.789793	1.45998	0.540961		0.692257	1.51141	0.458021		34.2836	18.0659	27.7889	38.4937	48.4538	48.3175		20.985	18.4051	28.1181	28.7829	39.5224	46.4783		3242	6431	7542		1030	1291	3876
RPS25	uc001pun.2		1161.13	1124.85	1641.99		1251.2	3478.08	1913.3			1.07756	3.09205	1.16523		0.348495	0.376849	0.924762		1.03226	1.45975	0.707152		0.359738	0.550103	0.653947		1118.65	1203.62	1173.04	1076.65	1603.57	1680.4		1470.35	1032.04	4134.03	2822.13	1851.77	1974.83		1548	2585	2918		745	1828	2005
RASA3	uc001vui.2		46.5576	40.8622	59.6239		30.1439	33.4689	40.9998			0.647454	0.819066	0.68764		0.790478	0.839541	0.94156		1.13938	1.45914	0.780854		0.900654	1.22501	0.735221		49.5288	43.5864	38.16	43.5645	49.603	69.6448		31.9383	28.3495	37.7953	29.1425	35.0212	46.9784		2571	3748	4313		732	713	1671
FOXL1	uc002fjr.2		22.1468	12.7024	18.5293		5.88187	5.56106	7.39348			0.265586	0.437795	0.399016		0.606645	0.911422	0.665602		1.7435	1.45872	1.19523		1.05769	1.32951	0.795547		17.5064	26.7871	12.6932	12.7117	12.999	24.0596		5.64927	6.11446	5.95456	5.16757	6.5987	8.18827		465	470	534		57	47	122
DNAJC3	uc001vmq.2		12.3248	14.0442	20.486		75.3511	59.565	89.0953			6.1138	4.24126	4.34909		1.44151	1.02542	1.40577		0.877571	1.45868	0.601619		1.26502	1.49577	0.845736		15.5542	9.09529	13.9177	14.1706	22.8632	18.1088		77.3656	73.3367	49.1032	70.0268	85.5707	92.6199		423	783	892		1101	745	2280
FLVCR1	uc001hjt.2		3.74509	4.88462	7.12453		3.78871	3.03405	9.55927			1.01165	0.621143	1.34174		1.62869	2.16012	0.753981		0.766711	1.45856	0.525662		1.24873	3.15066	0.396339		3.96382	3.52637	4.55591	5.21333	8.06296	6.18609		4.02458	3.55285	2.65129	3.41681	12.2507	6.86778		137	297	342		61	42	304
RBAK	uc003sns.1		6.97568	5.99347	8.74165		8.24272	8.41224	5.92423			1.18164	1.40357	0.677702		0.841881	0.482842	1.74359		1.16388	1.45853	0.797982		0.979849	0.704239	1.39136		7.72625	6.22512	5.88826	6.09868	8.31347	9.16983		6.99934	9.4861	7.80527	9.0192	5.38595	6.46251		319	456	520		165	145	203
POLR2C	uc002elt.1		187.992	234.85	342.451		181.691	195.32	231.051			0.966485	0.831678	0.674699		1.16209	0.811251	1.43247		0.800475	1.45817	0.54896		0.930225	1.18294	0.786368		169.691	206.293	242.266	227.435	339.809	345.093		190.225	173.158	190.182	200.458	227.938	234.165		2838	6163	6964		1240	1155	2791
CAMSAP2	uc001gvk.2		21.1085	24.4186	35.5916		14.0403	7.96762	17.7274			0.665149	0.326294	0.498079		2.0385	1.52647	1.33543		0.864444	1.45756	0.593075		1.76217	2.22493	0.79201		24.9208	17.2961	24.9555	23.8817	37.7447	33.4385		15.104	12.9766	8.40506	7.53018	16.6284	18.8265		2113	4047	4580		606	300	1329
HMOX1	uc003ant.1		22.6299	15.9024	23.1739		29.3431	25.9786	28.2488			1.29665	1.63362	1.21899		0.793727	0.746189	1.06371		1.42305	1.45725	0.976526		1.12951	1.08739	1.03874		21.0375	24.2224	17.4718	14.3331	20.39	25.9578		28.1573	30.5289	32.0017	19.9556	24.6318	31.8658		416	512	571		243	190	395
RPLP2	uc001lrq.1		2807.59	2042.45	2975.93		1441.62	2152.56	2570.56			0.513474	1.05391	0.863782		0.487208	0.819597	0.594448		1.37462	1.45704	0.943431		0.669725	1.19419	0.560821		1978.37	3636.8	2466.76	1618.13	2996.61	2955.25		1488.82	1394.42	1783.71	2521.4	2402.51	2738.6		6568	8877	9711		1579	2019	4881
TULP4	uc003qrf.2		4.12268	3.36668	4.90522		2.51082	1.43886	2.30903			0.609026	0.427382	0.470729		1.42501	1.10142	1.29379		1.22455	1.45699	0.840468		1.74501	1.60477	1.08739		4.46662	3.77874	3.4213	3.31206	4.9732	4.83724		2.96492	2.05672	1.65727	1.22045	2.20585	2.41221		424	582	659		113	57	182
CLIP2	uc003uam.2		33.23	20.5633	29.9518		17.0449	19.6547	22.0942			0.512938	0.955814	0.737658		0.53665	0.771759	0.69536		1.61598	1.45657	1.10945		0.867218	1.12412	0.771465		33.0715	33.3885	15.6711	25.4555	26.6731	33.2306		19.8774	14.2124	21.3748	17.9345	20.9203	23.2681		2260	2275	2700		515	520	1165
RPIA	uc002ste.2		34.0331	26.1669	38.1004		26.7368	22.8748	40.1435			0.785613	0.874186	1.05362		0.898679	1.20526	0.74563		1.30061	1.45605	0.893246		1.16883	1.75492	0.666031		30.6944	37.3717	24.0681	28.2657	37.5771	38.6237		24.8386	28.6351	18.7349	27.0146	39.8452	40.4417		669	876	1009		238	174	633
PRR11	uc002ixf.1		69.0368	65.2771	95.0279		241.159	172.941	231.113			3.4932	2.64934	2.43205		1.31852	0.917987	1.43632		1.0576	1.45576	0.72649		1.39446	1.33637	1.04347		87.306	50.7675	52.4807	78.0735	125.947	64.1091		253.561	228.757	145.967	199.915	217.788	244.438		1685	2498	2943		2504	1540	4174
ABHD2	uc002bnk.2		38.4165	33.8302	49.2292		160.164	143.143	171.658			4.16916	4.23121	3.48691		0.985333	0.824093	1.19566		1.13557	1.45518	0.78036		1.11891	1.19921	0.933044		43.0949	33.7381	29.5955	38.0649	50.1546	48.3038		170.722	149.607	146.077	140.209	173.542	169.774		1084	1553	1803		1968	1530	3770
LMNA	uc001fni.2		795.594	639.203	929.791		831.038	1184	1277.79			1.04455	1.85231	1.37427		0.563918	0.741925	0.760075		1.24467	1.45461	0.85567		0.70189	1.07921	0.650373		680.043	911.145	537.592	740.815	937.119	922.464		812.432	849.645	1346.31	1021.69	1448.21	1107.36		32218	43793	51146		15355	19183	44155
ZNF211	uc002qpp.2		4.70237	4.02303	5.85085		3.38681	3.93056	3.34484			0.720235	0.977016	0.571685		0.737178	0.585133	1.25985		1.16886	1.45434	0.803708		0.861661	0.850983	1.01255		5.63049	3.77426	3.57002	4.47603	5.40625	6.29545		2.4601	4.31353	3.75991	4.10122	2.99539	3.69429		180	248	287		56	56	94
C15orf52	uc001zlh.3		85.9227	28.2233	41.0302		35.9472	34.4158	19.6605			0.418367	1.21941	0.479171		0.343089	0.392953	0.873106		3.04439	1.45377	2.09413		1.0445	0.571264	1.8284		72.2239	99.6214	23.3431	33.1034	21.6506	60.4098		36.3541	35.5403	40.2484	28.5831	20.5165	18.8045		2912	1618	1891		557	469	551
TIMM8B	uc001pmx.2		61.345	74.0298	107.611		33.53	30.7119	50.7702			0.546581	0.414858	0.471796		1.31751	1.13725	1.15851		0.828653	1.45361	0.570065		1.09176	1.65311	0.660426		57.9361	64.7539	80.1314	67.9282	121.347	93.8743		39.5449	27.5151	7.93941	53.4843	39.8428	61.6977		147	309	345		36	27	89
ATP6V0D1	uc002ete.1		71.7121	73.0516	106.122		184.346	242.299	255.423			2.57064	3.31682	2.40687		0.775031	0.725657	1.06804		0.981663	1.4527	0.675749		0.76082	1.05416	0.721728		73.439	69.9852	74.2891	71.8142	116.798	95.4464		174.518	194.174	272.548	212.05	274.603	236.243		1639	2835	3201		1868	2150	4734
TSPYL1	uc003pwp.3		61.2061	36.0633	52.3852		117.204	115.695	132.532			1.91491	3.2081	2.52995		0.596898	0.788613	0.756895		1.69719	1.45259	1.16839		1.01305	1.14553	0.884347		57.5966	64.8157	29.2939	42.8327	44.4143	60.3561		118.503	115.905	124.907	106.482	144.936	120.127		1719	1679	1968		1479	1275	3083
OSBPL2	uc002yck.1		26.0058	22.6976	32.96		25.788	22.0274	37.4284			0.991623	0.970473	1.13557		1.02179	1.17012	0.873238		1.14575	1.45214	0.789012		1.17072	1.69918	0.688995		28.5845	23.4271	20.0899	25.3052	28.4495	37.4705		30.0076	21.5683	28.4049	15.6499	35.88	38.9768		827	1181	1365		358	272	911
CBL	uc001pwe.2		9.50064	9.0841	13.1896		36.7031	23.2875	47.281			3.86322	2.56355	3.58472		1.50698	1.39834	1.07769		1.04585	1.45195	0.720312		1.57608	2.03032	0.776274		10.5968	8.40452	9.81422	8.35398	16.9165	9.46279		37.2223	36.1838	22.4077	24.1673	47.2748	47.2873		575	930	1038		969	532	2220
PLEKHB2	uc002tsg.3		168.862	173.066	251.264		311.989	347.714	360.107			1.8476	2.00913	1.43318		0.919599	0.713334	1.28916		0.975708	1.45183	0.672052		0.89726	1.03564	0.86638		161.077	176.647	170.899	175.234	284.929	217.599		277.711	346.268	334.733	360.695	354.769	365.445		2336	4092	4643		1938	1866	3949
EBNA1BP2	uc010ojx.1		290.139	427.209	620.199		301.384	358.119	379.102			1.03876	0.838277	0.611258		1.23916	0.729185	1.69937		0.679151	1.45175	0.467816		0.841574	1.05859	0.794995		272.929	307.348	463.611	390.806	677.322	563.075		266.851	335.916	363.89	352.348	376.736	381.467		6727	17273	19249		3145	3242	7007
VHL	uc003bvc.2		39.6004	23.151	33.5685		43.687	41.1329	57.5564			1.1032	1.77672	1.7146		0.620917	0.965035	0.643414		1.71053	1.44998	1.17969		1.06209	1.39928	0.75903		39.6731	39.5277	19.0709	27.2311	26.7856	40.3513		49.0331	38.3409	41.4869	40.7788	44.0761	71.0368		541	520	607		265	217	565
MFSD3	uc003zdi.1		34.3993	20.2058	29.29		8.32799	4.92736	8.47927			0.242098	0.243859	0.289494		0.99278	1.18714	0.836281		1.70244	1.44958	1.17444		1.69015	1.72085	0.982159		31.0111	37.7874	18.7786	21.633	25.3464	33.2336		9.86381	6.79217	3.76438	6.09035	7.6718	9.28673		906	908	1039		99	50	173
FUT11	uc001jva.2		13.4468	9.03204	13.0893		27.5315	23.8501	28.7879			2.04744	2.64062	2.19935		0.775365	0.832894	0.930929		1.48879	1.4492	1.02731		1.15435	1.20703	0.956357		13.966	12.9276	8.3088	9.75528	12.958	13.2205		31.3978	23.6652	22.6121	25.0882	29.7761	27.7997		434	485	556		392	294	740
ELF1	uc001uxs.2		15.2803	15.4836	22.432		26.5578	23.2662	31.238			1.73804	1.50264	1.39256		1.15666	0.926747	1.24809		0.98687	1.44876	0.681182		1.14147	1.34263	0.850176		19.06	11.5006	15.5345	15.4328	23.1524	21.7117		30.0742	23.0414	24.6946	21.8378	27.5192	34.9568		644	1065	1202		477	365	953
ZNF217	uc002xwq.3		18.9258	11.0892	16.0646		40.3791	20.5496	30.2847			2.13355	1.85311	1.88519		1.15133	1.01731	1.13174		1.70668	1.44866	1.17811		1.96496	1.47374	1.33332		20.1135	17.7381	10.9608	11.2177	15.7006	16.4285		40.222	40.5362	19.9057	21.1935	29.8127	30.7567		1315	1293	1463		1235	544	1637
STAT3	uc002hzl.1		40.2489	30.4039	44.0282		67.263	64.5767	80.1282			1.67118	2.12396	1.81993		0.786821	0.856857	0.918264		1.32381	1.44811	0.914162		1.0416	1.24082	0.839442		44.5757	35.922	27.5634	33.2444	45.0869	42.9694		72.8742	61.6517	71.0943	58.059	81.7541	78.5023		2065	2559	2939		1506	1266	3219
SPRED2	uc002sdr.3		23.0415	14.9387	21.6284		13.8714	10.93	14.3928			0.602016	0.731656	0.66546		0.822813	0.909526	0.904661		1.54241	1.44781	1.06534		1.26911	1.31682	0.96377		22.3223	23.7608	15.5063	14.371	23.0389	20.2179		12.234	15.5088	11.3053	10.5546	13.3807	15.405		623	695	779		168	115	301
ZCCHC2	uc002lip.3		5.04897	4.40329	6.37497		4.27066	3.67729	7.18982			0.845847	0.835124	1.12782		1.01284	1.35048	0.749984		1.14664	1.44777	0.792		1.16136	1.95519	0.593987		5.01771	5.08024	4.33253	4.47404	6.23	6.51994		4.06503	4.47629	3.35325	4.00134	6.44419	7.93546		390	577	653		147	109	422
C1orf212	uc001byb.2		43.9162	39.6399	57.3507		4.8999	3.09057	4.3765			0.111574	0.0779662	0.0763111		1.43105	0.978772	1.46209		1.10788	1.44679	0.765749		1.58543	1.41608	1.11959		42.2231	45.6094	35.4626	43.8172	50.5512	64.1503		5.34063	4.45916	2.41253	3.76861	3.19805	5.55494		521	789	907		26	14	37
RLIM	uc004ebw.2		7.6622	7.83215	11.3314		19.0173	15.4255	14.6149			2.48196	1.96951	1.28978		1.26019	0.654872	1.92434		0.978301	1.44678	0.676194		1.23285	0.947453	1.30122		7.59072	7.73368	8.60183	7.06247	11.8616	10.8012		20.3616	17.673	11.8316	19.0194	11.4113	17.8186		267	473	524		295	204	369
ZBTB11	uc003dve.3		14.2219	18.3884	26.6038		14.9021	20.7285	22.6885			1.04783	1.12726	0.852831		0.929539	0.756552	1.22865		0.773418	1.44677	0.534581		0.718922	1.09456	0.656813		16.0585	12.3853	18.622	18.1547	28.1785	25.0292		14.7722	15.0321	20.8533	20.6036	25.5107	19.8664		1004	2164	2435		458	553	1300
NR3C1	uc003lnb.2		25.6957	29.8367	43.1505		41.6975	28.2107	48.0109			1.62274	0.945501	1.11264		1.71628	1.17677	1.45846		0.86121	1.44622	0.59549		1.47807	1.70187	0.8685		30.5276	20.8638	31.7703	27.9032	42.2953	44.0056		45.4271	37.9679	27.2917	29.1296	34.4675	61.5543		1311	2537	2826		916	537	1671
DIDO1	uc002yds.1		30.2928	21.8482	31.5962		18.6573	19.0779	29.3112			0.615898	0.873201	0.927683		0.705333	1.06239	0.66391		1.38651	1.44617	0.95875		0.977955	1.5364	0.636524		28.9794	31.6062	20.2541	23.4424	28.7924	34.4		19.0697	18.2449	22.0875	16.0683	31.7593	26.8632		4432	5400	6168		1223	1099	3529
CORO1C	uc001tnj.2		412.006	466.956	675.216		720.895	833.927	974.482			1.74972	1.78588	1.44321		0.979754	0.808125	1.21238		0.882322	1.446	0.610183		0.864459	1.16855	0.739773		401.744	422.267	469.629	464.283	690.8	659.633		647.274	794.517	817.192	850.661	1008.91	940.052		12000	23239	26166		9393	9401	22859
GLS	uc002usf.2		37.3255	52.1565	75.4108		34.5104	74.2767	79.9272			0.92458	1.42411	1.05989		0.649232	0.744247	0.872334		0.715643	1.44586	0.494962		0.464619	1.07607	0.431772		45.5609	29.0901	51.2248	53.0882	75.3351	75.4864		40.6157	28.405	79.3642	69.1893	79.5744	80.28		1694	3865	4370		670	1261	2761
RAB21	uc001swt.2		63.0472	65.2908	94.3974		307.235	310.21	290.321			4.87309	4.75121	3.07552		1.02565	0.647314	1.58448		0.965636	1.4458	0.667891		0.990408	0.935885	1.05826		67.2935	58.8009	65.7363	64.8453	109.669	79.1253		281.66	332.809	281.571	338.85	267.112	313.531		920	1603	1805		1974	1715	3210
NUMBL	uc002oon.2		27.5547	18.522	26.7779		19.5849	16.1345	29.5577			0.710764	0.871098	1.10381		0.81594	1.26715	0.643917		1.48767	1.44573	1.02901		1.21385	1.83196	0.662596		24.8857	30.2237	16.8568	20.1872	27.6543	25.9014		20.806	18.3637	17.932	14.337	30.2411	28.8744		1074	1227	1406		345	249	935
CDK20	uc004apr.2		7.76238	5.52405	7.98055		5.73253	10.061	6.98469			0.738502	1.82131	0.875214		0.405478	0.48054	0.843796		1.4052	1.44469	0.972661		0.569776	0.694232	0.820728		7.46714	8.05761	5.00771	6.04039	6.03989	9.92122		7.31082	4.15424	11.3448	8.77726	5.83712	8.13226		173	207	237		57	88	116
C17orf79	uc002hgp.2		135.476	137.398	198.332		88.4579	112.807	139.439			0.652942	0.821025	0.703062		0.795276	0.856322	0.928712		0.986012	1.44349	0.683077		0.784152	1.23609	0.634382		115.973	154.979	140.641	134.155	184.927	211.736		81.1952	95.7206	112.814	112.8	134.444	144.435		1305	2316	2594		389	430	1074
SLC35A4	uc003lgg.1		37.2019	27.9443	40.333		1.51525	0.135916	0.55185			0.0407304	0.00486383	0.0136823		8.37415	2.81308	2.97686		1.33129	1.44334	0.922367		11.1484	4.06022	2.74576		34.1106	40.2932	26.5642	29.3245	43.2827	37.3834		1.10064	1.92986	0	0.271833	0.703018	0.400682		759	974	1106		14	1	10
PELO	uc003jos.2		99.9906	104.367	150.569		97.3116	112.131	117.377			0.973207	1.07439	0.779557		0.905822	0.72558	1.24841		0.958068	1.44269	0.664083		0.867839	1.04679	0.829049		97.337	102.644	112.867	95.8671	163.033	138.106		93.8233	100.8	115.6	108.662	125.821	108.934		2489	4502	4989		1083	1085	2387
FRS2	uc001suz.2		11.1766	16.6449	24.0128		5.99671	2.37363	7.89659			0.53654	0.142604	0.328849		3.76243	2.30602	1.63157		0.671475	1.44266	0.465444		2.52638	3.32679	0.759404		13.9853	8.36793	17.7088	15.581	27.0899	20.9357		7.83996	4.15345	2.02966	2.71761	7.90686	7.88632		386	948	1054		88	30	207
SP4	uc003sva.2		3.7416	3.2498	4.68527		8.09669	5.77206	9.22194			2.16396	1.77613	1.96828		1.21836	1.10819	1.09942		1.15133	1.44171	0.798589		1.40274	1.59769	0.877982		4.99481	2.4884	3.46668	3.03292	6.74549	2.62505		7.72116	8.47222	6.17396	5.37015	10.7706	7.67329		203	287	319		185	115	399
RPL34	uc003hyz.2		202.152	196.792	283.623		30.0201	18.0561	36.1869			0.148503	0.0917523	0.127588		1.61852	1.39057	1.16393		1.02724	1.44124	0.712747		1.6626	2.00414	0.829585		149.038	255.265	194.636	198.947	228.71	338.536		26.8064	33.2339	0	36.1122	5.83712	66.5367		361	624	702		25	12	36
SYAP1	uc004cxp.2		117.718	131.111	188.96		211.37	216.517	236.57			1.79555	1.6514	1.25195		1.08729	0.758116	1.4342		0.897853	1.44122	0.62298		0.976227	1.09261	0.893478		125.114	110.323	124.502	137.72	182.473	195.448		207.938	214.801	220.858	212.176	222.505	250.634		2716	5040	5714		2147	1911	4173
UBXN2A	uc002ren.2		13.7077	12.1139	17.4498		27.7826	20.9188	19.3858			2.02679	1.72684	1.11095		1.1737	0.643344	1.82438		1.13156	1.44047	0.785552		1.32812	0.926718	1.43314		15.5646	11.8508	10.1388	14.089	20.8372	14.0623		23.5072	32.0581	16.907	24.9306	16.119	22.6527		231	329	381		204	131	236
RREB1	uc003mxb.2		4.78081	3.39086	4.88361		2.41466	2.68317	5.11528			0.505074	0.791293	1.04744		0.638289	1.3237	0.482199		1.40991	1.44023	0.978949		0.899929	1.90644	0.472048		4.23814	5.32347	3.22006	3.56167	4.85	4.91722		2.46595	2.36337	3.64728	1.71905	4.36645	5.86412		537	654	741		123	122	437
PHF23	uc002gfa.2		71.7213	62.638	90.1728		48.3824	43.5958	50.1974			0.674588	0.695996	0.55668		0.969241	0.799833	1.21181		1.14501	1.43959	0.795376		1.10979	1.15143	0.963841		69.9866	73.4561	54.4258	70.8502	91.8274	88.5183		50.9991	45.7657	44.9186	42.273	51.5957	48.7992		1863	2710	3116		561	440	1047
NKIRAS2	uc002hys.2		45.6736	32.6254	46.9613		46.3742	55.5961	51.8569			1.01534	1.70407	1.10425		0.595832	0.648005	0.919486		1.39994	1.43941	0.972578		0.834127	0.932743	0.894272		41.5903	49.7569	31.3566	33.8943	39.0979	54.8248		43.6674	49.0809	50.3545	60.8376	51.4035	52.3102		549	672	759		252	260	499
PML	uc002awv.2		27.8359	18.9085	27.2165		25.5552	38.1228	40.9152			0.918066	2.01617	1.50332		0.455351	0.745632	0.610692		1.47214	1.43938	1.02275		0.670339	1.07325	0.624588		26.9415	28.7302	17.1659	20.6511	27.7663	26.6668		28.6906	22.4197	41.7892	34.4563	44.2411	37.5894		1600	1826	2084		656	857	1930
CDK12	uc010cvv.2		24.2001	22.8739	32.9166		19.3825	19.8515	22.7562			0.800925	0.867868	0.691329		0.922865	0.796584	1.15853		1.05798	1.43905	0.735195		0.976373	1.14632	0.851744		26.0403	22.36	21.9308	23.817	31.1188	34.7145		19.1314	19.6336	23.5506	16.1524	22.4664	23.0461		2399	3776	4267		844	761	1753
KIN	uc001ijt.2		13.5476	19.1069	27.4824		15.5153	22.4825	22.232			1.14524	1.17667	0.808951		0.973294	0.687493	1.41571		0.70904	1.43835	0.492954		0.690104	0.988856	0.697882		17.5538	9.54133	21.4321	16.7817	29.4462	25.5187		16.0712	14.9593	27.1035	17.8615	25.4493	19.0146		363	847	929		176	225	474
FAHD1	uc002cnd.2		32.6497	29.7253	42.7552		47.5358	59.7837	53.1485			1.45593	2.0112	1.24309		0.723911	0.618081	1.17122		1.09838	1.43834	0.763642		0.79513	0.889014	0.894395		26.3848	38.9146	31.3334	28.1172	43.5604	41.9501		52.0792	42.9923	67.6091	51.9583	52.74	53.557		489	790	877		327	361	649
RPL37	uc003jme.1		906.904	539.374	775.768		109.853	88.3811	87.2581			0.12113	0.163858	0.11248		0.739233	0.686444	1.0769		1.6814	1.43827	1.16904		1.24295	0.987294	1.25894		601.943	1211.87	670.058	408.691	609.358	942.179		81.2314	138.475	51.3727	125.389	34.0499	140.466		959	1074	1152		55	37	59
CNN2	uc002lqu.2		104.153	65.4611	94.1444		174.767	143.17	213.227			1.67799	2.18711	2.2649		0.767221	1.03557	0.74087		1.59106	1.43817	1.10631		1.22069	1.48933	0.819629		79.1464	129.159	65.0491	65.873	94.2787	94.0101		177.4	172.134	105.704	180.636	182.227	244.227		1316	1464	1643		1024	713	2096
ZNF689	uc002dyx.2		7.39256	4.89184	7.03375		4.67264	4.24245	5.14703			0.632073	0.86725	0.731762		0.728825	0.843772	0.863769		1.5112	1.43785	1.05101		1.1014	1.21322	0.907833		6.87781	7.90732	4.83102	4.95266	6.71007	7.35742		5.49929	3.84599	5.35059	3.13431	4.39075	5.9033		236	268	301		67	54	124
GNL2	uc001cbk.2		83.5793	111.841	160.772		71.0073	58.3082	97.8227			0.849579	0.521347	0.608456		1.62958	1.16708	1.39629		0.747302	1.4375	0.519862		1.21779	1.67768	0.725877		87.471	79.6877	116.83	106.853	176.173	145.371		66.0603	75.9542	55.8287	60.7877	104.073	91.5723		3898	8868	9858		1463	1038	3670
ABHD13	uc001vqq.2		13.8904	23.2375	33.393		13.1722	8.37784	20.378			0.948293	0.360531	0.610249		2.63027	1.69264	1.55394		0.597758	1.43703	0.415968		1.57227	2.43237	0.646392		17.297	10.4838	27.2671	19.208	32.2614	34.5246		12.9332	13.4112	5.93657	10.8191	17.4046	23.3515		316	890	966		128	69	332
CHMP4C	uc003ycl.2		19.6306	14.7822	21.2205		35.3566	29.2414	20.1608			1.8011	1.97815	0.95006		0.910494	0.480276	1.89577		1.32799	1.43555	0.925077		1.20913	0.68946	1.75373		19.6295	19.6317	14.9347	14.6297	20.606	21.8351		30.417	40.2962	26.931	31.5518	16.5142	23.8073		294	377	421		236	168	222
ARMCX3	uc004eia.1		46.8684	48.0852	69.0005		54.0833	36.9137	41.7817			1.15394	0.767672	0.605528		1.50317	0.788784	1.90568		0.974695	1.43496	0.679248		1.46513	1.13188	1.29443		56.39	37.3469	51.7293	44.4411	74.2843	63.7166		60.9345	47.2322	33.6802	40.1471	39.6034	43.96		1189	2032	2242		589	347	794
OAT	uc001lhp.2		139.783	164.04	235.1		129.637	140.639	156.489			0.927412	0.857345	0.66563		1.08172	0.776385	1.39328		0.852132	1.43319	0.59457		0.921772	1.11271	0.828405		128.985	150.581	186.849	141.23	250.798	219.401		138.093	121.18	136.651	144.626	154.685	158.294		2157	4471	4871		901	847	1927
ECD	uc001jtn.2		61.0003	72.1397	103.387		85.3443	85.4841	106.972			1.39908	1.18498	1.03468		1.18068	0.873161	1.35219		0.845586	1.43315	0.590019		0.998365	1.25137	0.797817		68.5829	53.4177	70.7556	73.5238	95.0962	111.678		85.9296	84.7591	90.9154	80.0527	106.584	107.36		2622	5143	5764		1598	1396	3557
CEP85L	uc003pxz.1		3.62575	3.41708	4.89687		3.19475	3.31707	4.27412			0.881127	0.970732	0.872827		0.907693	0.899142	1.00951		1.06107	1.43306	0.740423		0.963124	1.28852	0.747464		4.27991	2.9716	3.77158	3.06258	4.99754	4.79619		2.93816	3.45134	3.00585	3.62829	3.82932	4.71892		197	312	342		75	67	171
ZNF385A	uc001sfy.3		8.23958	6.5792	9.4236		6.81294	4.82652	8.559			0.826855	0.733604	0.908252		1.12711	1.23807	0.910381		1.25237	1.43233	0.874356		1.41156	1.77333	0.795997		7.63557	8.84358	5.51151	7.64688	9.48722	9.35998		6.72297	6.9029	6.51171	3.14134	8.84955	8.26845		204	272	313		76	48	172
SF3A1	uc003ahl.2		41.7517	41.4651	59.3884		79.9132	87.8988	110.563			1.91401	2.11982	1.86169		0.902911	0.878231	1.0281		1.00691	1.43225	0.703027		0.90915	1.25785	0.722784		42.102	41.4013	38.5397	44.3905	63.5523	55.2245		79.6625	80.1639	94.3247	81.4729	110.537	110.589		2171	3612	4086		1846	1772	4541
IFT20	uc002hau.1		52.5974	55.4852	79.4281		37.6191	29.4432	30.8043			0.715226	0.53065	0.387826		1.34783	0.730851	1.84419		0.947955	1.43152	0.662202		1.27768	1.04623	1.22123		58.1908	47.0041	66.8857	44.0846	86.5206	72.3356		37.853	37.3851	23.8283	35.0581	24.7658	36.8429		464	848	912		145	97	195
TMEM222	uc001bnr.3		75.4785	73.9562	105.859		128.979	137.031	171.574			1.70882	1.85287	1.62077		0.922253	0.874735	1.05432		1.02058	1.43138	0.713008		0.941236	1.25208	0.75174		66.6897	84.2672	75.3373	72.5751	105.276	106.442		125.104	132.853	129.703	144.359	155.56	187.587		986	1681	1869		765	702	1743
PHAX	uc003kua.1		38.2186	38.1817	54.6362		90.4949	66.2633	85.3163			2.36783	1.73547	1.56153		1.36437	0.899774	1.51635		1.00097	1.43095	0.69951		1.36569	1.28754	1.0607		40.288	36.1491	36.0852	40.2782	55.4842	53.7882		85.9016	95.0882	58.0303	74.4963	82.147	88.4857		900	1499	1689		940	591	1552
UBP1	uc010hga.2		61.9354	76.4185	109.349		25.6808	12.1145	33.6414			0.414638	0.158529	0.307653		2.61554	1.94067	1.34775		0.810477	1.43092	0.566403		2.11983	2.77694	0.763369		69.6609	54.21	67.8459	84.9911	120.144	98.5533		26.9114	24.4502	13.3646	10.8645	32.075	35.2078		2227	4479	5102		402	166	920
TGM2	uc002xhr.2		693.446	415.514	594.55		758.011	564.635	702.66			1.09311	1.35888	1.18184		0.804417	0.869712	0.924924		1.66889	1.43088	1.16634		1.34248	1.24445	1.07877		755.954	630.937	362.394	468.635	529.917	659.182		863.557	652.466	533.752	595.518	613.755	791.565		31619	30971	35361		15116	9746	23730
TRIM38	uc003nfm.2		21.5718	25.3395	36.2511		20.6319	20.8371	23.478			0.956429	0.822315	0.647649		1.16309	0.787592	1.47677		0.851308	1.43062	0.595065		0.990151	1.12674	0.878774		24.57	18.5735	26.9149	23.7642	34.2008	38.3014		20.1492	21.1145	21.8817	19.7925	19.8657	27.0903		659	1300	1433		274	241	521
NFE2L2	uc002ulh.3		54.5279	67.0269	95.8883		78.0226	65.2666	83.5334			1.43088	0.973739	0.871153		1.46947	0.894648	1.64251		0.813523	1.4306	0.56866		1.19544	1.27988	0.934029		65.3931	43.6627	72.9224	61.1313	93.974	97.8027		72.5048	83.5405	62.2075	68.3258	65.6202	101.447		2228	4575	5020		1373	992	2393
ZNF8	uc002qry.1		5.83873	4.65815	6.66227		7.67469	10.3072	10.0856			1.31445	2.21273	1.51384		0.594039	0.68415	0.868288		1.25344	1.43024	0.876387		0.744595	0.978499	0.760957		5.37881	6.29864	4.24186	5.07443	7.02587	6.29866		7.77534	7.57404	11.0127	9.60167	10.3305	9.84067		216	292	331		128	150	302
CREB3L2	uc003vtw.2		36.5282	29.596	42.3035		157.766	213.461	155.758			4.31901	7.21248	3.6819		0.598824	0.510491	1.17304		1.23423	1.42937	0.863478		0.739085	0.729678	1.01289		40.7004	32.3559	24.2292	34.9628	47.7965	36.8106		170.712	144.819	222.584	204.337	144.403	167.112		1262	1648	1900		2376	2802	4057
NDUFA5	uc003vks.2		32.2403	23.7912	34.0064		56.9996	45.0799	37.0667			1.76796	1.89481	1.08999		0.933054	0.575252	1.62199		1.35513	1.42937	0.948067		1.26441	0.822245	1.53776		23.9136	40.567	25.209	22.3734	29.2896	38.7231		56.7643	57.2349	33.5898	56.57	36.9731	37.1603		141	187	206		116	78	134
FBXO30	uc003qla.2		19.9018	24.1306	34.4625		31.2145	17.2708	33.2604			1.56843	0.715722	0.965121		2.19139	1.34846	1.62511		0.824753	1.42816	0.577492		1.80736	1.92582	0.938487		23.8381	15.9655	22.8356	25.4256	34.4267	34.4982		31.3933	31.0356	13.1965	21.3451	33.8678	32.6531		1003	1980	2226		677	319	1292
ZBTB43	uc010mxf.2		4.47011	4.15422	5.93115		6.64879	9.49311	14.4989			1.48739	2.28517	2.44454		0.650886	1.06974	0.608453		1.07604	1.42774	0.753666		0.700381	1.52731	0.458571		5.05765	3.88257	3.75869	4.54974	6.03843	5.82387		6.44036	6.85722	8.99857	9.98764	15.3666	13.6313		139	211	239		90	111	357
GLIS2	uc002cwc.1		25.1381	16.2401	23.1824		13.1982	12.7119	22.5148			0.525028	0.782747	0.971203		0.670751	1.24076	0.540596		1.5479	1.42748	1.08436		1.03825	1.77116	0.5862		26.0732	24.2029	15.5137	16.9665	23.7577	22.6072		15.8723	10.5241	14.0588	11.365	20.8728	24.1569		864	935	1049		200	169	591
UPP1	uc003toj.2		176.859	190.597	272.046		71.5741	77.4136	71.6249			0.404695	0.406163	0.263282		0.996386	0.648217	1.53712		0.927921	1.42734	0.650107		0.924567	0.925224	0.99929		135.753	217.966	225.814	155.381	264.501	279.592		51.3308	91.8175	75.172	79.6553	64.2862	78.9637		3407	6718	7228		641	598	1091
MEX3C	uc002lfc.3		32.5813	29.1862	41.6497		20.8034	9.27455	27.7302			0.638508	0.317772	0.665796		2.00933	2.0952	0.959014		1.11632	1.42703	0.782269		2.24306	2.98993	0.750207		32.2932	32.8694	27.9061	30.4663	50.2755	33.0239		21.9162	19.6906	7.51329	11.0358	29.2206	26.2399		1393	2107	2364		396	151	959
CLDN1	uc003fsh.2		26.7979	19.1395	27.3081		124.426	82.9275	83.6662			4.64312	4.33279	3.06378		1.07162	0.707115	1.51549		1.40013	1.42679	0.981315		1.50042	1.00891	1.48717		23.1262	30.4696	20.8004	17.4786	21.2591	33.3572		107.443	141.408	66.0327	99.8223	59.4311	107.901		354	447	489		750	426	794
DNAJC1	uc001irc.2		22.4493	22.2445	31.7316		26.2744	25.795	31.9457			1.17038	1.15962	1.00675		1.00929	0.868173	1.16254		1.00921	1.42649	0.707476		1.01858	1.23844	0.82247		24.2123	20.6863	22.169	22.32	27.1528	36.3104		24.7904	27.7584	23.975	27.6151	25.0475	38.8439		811	1347	1498		417	353	825
FAM83G	uc002guw.2		24.0805	20.1656	28.7637		11.67	15.0796	19.0133			0.484623	0.747787	0.661016		0.648076	0.883963	0.733148		1.19413	1.42637	0.837184		0.77389	1.26086	0.61378		19.8351	28.3259	19.1532	21.178	28.8647	28.6627		8.9803	14.3596	14.4663	15.6929	18.3648	19.6617		1256	1826	2049		280	312	798
KDM1B	uc003ncn.1		8.1758	6.57854	9.383		9.34366	6.07829	8.39344			1.14284	0.923958	0.894537		1.2369	0.968158	1.27758		1.2428	1.42631	0.871342		1.53722	1.38089	1.11321		8.78333	7.56827	6.0115	7.14557	9.72863	9.03736		10.0496	8.63772	5.73251	6.42406	8.07102	8.71585		319	424	479		160	90	252
YES1	uc002kky.2		23.9074	26.3909	37.6405		19.6869	12.6575	20.1198			0.823464	0.479614	0.534525		1.71693	1.11449	1.54055		0.905894	1.42626	0.635151		1.55536	1.58956	0.978484		22.855	24.9597	24.611	28.1709	38.4976	36.7833		19.2275	20.1462	5.96075	19.3542	15.0936	25.1459		669	1249	1406		247	132	405
DDX3X	uc004dfe.2		238.503	247.491	352.973		206.51	269.429	366.614			0.865861	1.08864	1.03865		0.795359	0.954076	0.833643		0.963685	1.42621	0.675698		0.766476	1.36071	0.563291		206.958	270.048	261.151	233.83	355.951	349.995		200.406	212.615	264.624	274.233	380.035	353.193		7255	13223	14552		2860	3232	9154
RAP1A	uc001ebl.2		39.4916	39.0879	55.7453		65.1847	30.4372	46.5147			1.6506	0.778687	0.834416		2.11972	1.07157	1.97814		1.01033	1.42615	0.70843		2.14161	1.52822	1.40138		41.9684	37.0149	39.5772	38.5985	59.4772	52.0133		64.9039	65.4655	26.2001	34.6744	40.2437	52.7858		395	659	731		287	115	345
NAA60	uc010btl.2		24.9525	17.5623	25.037		1.19174	0.186984	2.05991			0.0477606	0.0106469	0.0822748		4.48587	7.72759	0.580501		1.42079	1.42561	0.996625		6.3735	11.0165	0.578541		20.9069	28.998	18.8343	16.2904	26.0198	24.0541		0.908509	1.47498	0	0.373969	1.08806	3.03177		365	455	499		8	1	20
C14orf118	uc001xsh.2		29.5365	22.9757	32.753		34.4053	33.6107	31.39			1.16484	1.46288	0.958386		0.796264	0.655136	1.21542		1.28555	1.42555	0.901795		1.02364	0.933929	1.09606		32.9817	26.0913	24.0573	21.8941	26.9878	38.5182		32.6376	36.1729	31.0377	36.1838	24.4951	38.285		946	1237	1362		481	405	713
GJA1	uc003pyr.2		27.5595	33.4489	47.6571		28.8447	51.5291	43.3697			1.04663	1.54053	0.910037		0.679398	0.590729	1.1501		0.823927	1.42477	0.578287		0.559774	0.841654	0.665088		26.5476	28.5713	37.3703	29.5276	59.1896	36.1246		29.0543	28.6351	56.2048	46.8535	53.7638	32.9756		365	774	842		171	267	500
ZNF551	uc002qpw.3		4.7979	2.68932	3.83136		7.4373	5.95263	3.76926			1.55012	2.21343	0.98379		0.700323	0.444464	1.57566		1.78406	1.42466	1.25227		1.24941	0.633209	1.97315		5.57754	4.01825	2.39153	2.98711	3.22718	4.43555		7.05296	7.82164	4.80357	7.10168	3.29211	4.24641		207	188	213		139	95	119
WBSCR22	uc003tyt.2		83.1405	91.3274	130.085		184.159	230.22	216.363			2.21504	2.52082	1.66324		0.878699	0.659804	1.33176		0.910356	1.42438	0.639123		0.799929	0.939813	0.851158		85.2556	81.0254	95.5002	87.1546	148.105	112.065		188.309	180.01	229.449	230.99	220.213	212.514		1515	2840	3128		1486	1612	3127
SFXN5	uc002siq.2		5.98677	6.32817	9.01085		2.4379	4.71313	4.23839			0.407215	0.744786	0.470365		0.546755	0.631545	0.865742		0.946051	1.42393	0.664395		0.517258	0.899274	0.575195		5.73974	6.23379	6.18036	6.47597	8.33448	9.68722		1.65381	3.22199	4.57586	4.8504	3.96132	4.51547		131	236	263		24	40	72
RSPRY1	uc002elb.2		37.0477	37.7959	53.8048		33.9694	16.3335	37.4039			0.916911	0.432149	0.695178		2.12175	1.60865	1.31896		0.980203	1.42356	0.688557		2.07974	2.29002	0.908178		45.4498	28.6455	34.6551	40.9367	56.6431	50.9666		35.3713	32.5676	11.8743	20.7927	31.4812	43.3267		1447	2379	2681		568	232	1044
MAN1A1	uc003pym.1		14.5317	11.5554	16.4433		20.165	12.2727	16.4284			1.38765	1.06208	0.999097		1.30654	0.940699	1.3889		1.25757	1.423	0.883749		1.64307	1.33861	1.22744		17.1952	11.8683	10.8402	12.2706	16.91	15.9765		22.3271	18.0028	11.4853	13.0602	14.2867	18.5701		639	828	929		382	201	526
AATF	uc002hni.2		88.2646	91.0333	129.509		142.852	155.354	211.461			1.61845	1.70656	1.63279		0.94837	0.956772	0.991219		0.969586	1.42265	0.681533		0.919527	1.36116	0.675549		91.935	84.5943	78.465	103.602	121.336	137.682		137.346	148.358	164.342	146.366	212.055	210.866		3249	5512	6270		2324	2202	6121
CLTA	uc003zzc.2		356.696	323.753	459.955		321.559	375.122	426.231			0.901494	1.15867	0.92668		0.778043	0.799781	0.972821		1.10175	1.4207	0.775503		0.857212	1.13625	0.754425		306.652	406.741	311.576	335.93	434.733	485.177		329.65	313.469	367.607	382.638	420.138	432.324		4648	7295	8133		1909	1930	4476
ZNF655	uc010lgc.2		21.9342	19.7148	28.0027		10.7657	7.5735	10.4843			0.490818	0.384154	0.374404		1.27766	0.974621	1.31093		1.11258	1.42039	0.783288		1.4215	1.38435	1.02684		21.735	22.1334	20.5901	18.8395	25.8146	30.1909		11.5565	9.97486	6.476	8.671	9.51899	11.4497		682	1052	1155		149	90	249
MAK16	uc003xjj.2		21.6455	25.9006	36.7799		57.3588	54.3434	69.0123			2.64992	2.09815	1.87636		1.26298	0.894291	1.41227		0.835711	1.42004	0.588513		1.05549	1.26993	0.831139		22.2936	20.9973	26.9062	24.8951	34.9245	38.6353		48.1448	66.5728	46.0432	62.6436	72.1919	65.8326		422	860	945		496	402	1078
CEP170	uc001hzs.2		8.77426	10.4457	14.8318		8.58054	6.7617	9.12912			0.977921	0.647316	0.615511		1.51073	0.950866	1.5888		0.839984	1.41989	0.591586		1.26899	1.35012	0.939909		10.0911	7.45742	10.3095	10.582	12.7081	16.9555		8.19831	8.96277	5.65728	7.86612	8.00554	10.2527		695	1368	1517		295	199	531
C5orf41	uc003mch.2		6.7377	5.7896	8.22022		7.42757	2.477	12.2122			1.10239	0.427836	1.48563		2.57666	3.47242	0.742038		1.16376	1.41983	0.81965		2.99862	4.93022	0.608211		8.51269	4.96271	6.02222	5.55698	9.4802	6.96024		7.41734	7.43781	2.52941	2.42459	13.1071	11.3172		294	414	455		138	40	415
FAM73A	uc001dhx.2		15.1771	13.674	19.4041		30.2997	14.1762	25.554			1.9964	1.03673	1.31694		1.92567	1.27028	1.51594		1.10993	1.41905	0.782163		2.13736	1.8026	1.18571		17.0502	13.3041	14.225	13.1229	21.3229	17.4852		29.1187	31.4807	13.3698	14.9826	21.796	29.3121		640	967	1062		557	225	787
DNAJC21	uc003jjc.2		31.8468	29.1084	41.2648		46.0315	30.6161	41.8565			1.44541	1.05179	1.01434		1.37423	0.96439	1.42497		1.09407	1.41762	0.771767		1.50351	1.36714	1.09975		36.0716	27.622	29.8766	28.3403	44.8089	37.7206		42.6117	49.4514	32.1609	29.0713	37.7498	45.9631		1128	1722	1894		710	411	1103
SLC20A1	uc002tib.2		142.935	147.901	209.647		139.914	48.6522	99.8363			0.978866	0.328951	0.476212		2.97572	1.44767	2.05553		0.966423	1.41748	0.681789		2.8758	2.05204	1.40144		148.712	137.158	167.762	128.04	233.881	185.413		129.631	150.197	43.6886	53.6158	106.685	92.9872		6327	11324	12214		2739	819	3565
BAG5	uc001ynh.1		23.6366	21.4706	30.4259		42.0625	33.8611	47.0384			1.77955	1.57709	1.546		1.12837	0.980285	1.15107		1.10088	1.4171	0.776857		1.24221	1.38916	0.894216		24.9927	22.2805	19.5064	23.4347	31.9538	28.898		42.4021	41.723	31.1043	36.6179	42.3184	51.7584		759	1141	1282		595	413	1137
MAP4K5	uc001wyb.2		41.0347	49.6733	70.3901		24.2036	15.5357	33.6976			0.589833	0.312757	0.478726		1.88592	1.53067	1.23209		0.826092	1.41706	0.582961		1.55794	2.16905	0.718259		51.6174	30.452	50.819	48.5275	60.7889	79.9913		25.7383	22.6689	14.2147	16.8566	29.6761	37.7191		2373	4697	5164		596	330	1408
CDK13	uc003thh.3		24.4914	22.3145	31.6096		17.2113	18.9725	20.7199			0.702747	0.850229	0.655496		0.826538	0.770964	1.07208		1.09755	1.41655	0.77481		0.90717	1.09211	0.830661		26.7214	22.2614	20.1478	24.4813	28.5546	34.6646		17.3917	17.0308	20.6048	17.3401	17.0917	24.3482		2469	3698	4156		760	732	1516
C14orf119	uc001wiu.2		107.721	105.123	148.905		177.866	127.881	144.715			1.65117	1.21649	0.971865		1.35732	0.798909	1.69897		1.02471	1.41648	0.723421		1.39087	1.13164	1.22907		101.333	114.109	106.806	103.441	123.981	173.829		175.977	179.754	110.133	145.629	111.476	177.955		795	1336	1470		590	364	777
PRKCI	uc003fgs.2		8.54736	6.73372	9.53602		7.80051	4.34877	8.76702			0.912622	0.64582	0.919359		1.41312	1.42355	0.992672		1.26934	1.41616	0.896324		1.79373	2.01598	0.889756		7.41124	9.68348	6.92547	6.54197	9.31262	9.75942		8.03277	7.56825	3.33122	5.36632	5.30957	12.2245		289	398	437		120	57	203
VPS4B	uc002lix.2		46.0485	41.2683	58.4334		92.6568	85.7602	94.3218			2.01216	2.07812	1.61418		0.96826	0.776749	1.24655		1.11583	1.41594	0.788051		1.08042	1.09983	0.982348		54.6519	37.4452	35.3982	47.1383	67.4102	49.4566		93.6386	91.675	88.397	83.1235	99.1178	89.5258		1373	1974	2238		1191	959	2199
E2F5	uc003ycz.3		9.49424	10.2616	14.5292		11.2367	7.57756	10.4505			1.18353	0.738435	0.719275		1.60275	0.974053	1.64545		0.925216	1.41587	0.65346		1.48289	1.37914	1.07523		9.08505	9.90343	11.7668	8.75646	15.3984	13.66		10.5808	11.8926	6.86315	8.29197	8.12304	12.7779		211	401	431		112	65	169
ARSI	uc003lrv.2		12.898	12.4087	17.5673		7.97259	9.30048	10.6359			0.618126	0.749512	0.605439		0.824704	0.807778	1.02095		1.03943	1.41572	0.734206		0.857223	1.14359	0.749591		16.2529	9.54312	8.70306	16.1144	17.8835	17.2511		11.0442	4.90099	9.05413	9.54684	12.0022	9.26968		500	740	864		131	133	328
ASH1L	uc001fkt.2		12.2572	9.93925	14.0671		8.89653	7.01565	8.16145			0.72582	0.705853	0.580182		1.02829	0.821958	1.25102		1.23321	1.4153	0.871342		1.2681	1.16332	1.09007		14.3019	10.2125	8.93961	10.9389	11.4087	16.7254		9.24357	8.5495	7.43034	6.60096	6.93298	9.38992		2460	3236	3635		772	531	1186
ZMYM5	uc010tcn.1		8.05373	7.25219	10.2639		6.49197	3.93509	5.08981			0.806082	0.542608	0.495892		1.48557	0.913905	1.62552		1.11052	1.41529	0.784662		1.64976	1.29344	1.27548		11.2099	4.89759	7.71356	6.79082	11.4376	9.09024		6.73284	6.2511	4.10277	3.76742	4.91368	5.26594		372	540	589		125	66	172
LOC344967	uc011byr.1		13.8014	12.9719	18.3516		25.5688	22.8641	37.9221			1.85263	1.76258	2.06642		1.05109	1.17238	0.896539		1.06394	1.41472	0.752054		1.1183	1.65859	0.674245		10.9149	16.6879	13.0789	12.865	18.5319	18.1713		23.4829	27.6547	21.0576	24.6705	40.4368	35.4074		173	287	316		148	114	400
VMA21	uc004feu.2		26.9455	39.2307	55.4964		177.369	141.371	167.024			6.58252	3.60359	3.00963		1.82666	0.835175	2.18715		0.686847	1.41462	0.485536		1.25463	1.18145	1.06194		31.7281	22.163	43.848	34.6135	68.7084	42.2844		186.969	167.77	133.29	149.453	148.351	185.696		163	400	432		463	319	742
CDKN2AIPNL	uc011cxs.1		39.788	26.5825	37.5968		78.6069	59.6496	81.4753			1.97564	2.24394	2.16708		0.880434	0.965747	0.911662		1.49677	1.41434	1.05828		1.31781	1.3659	0.964795		25.361	54.215	17.2879	35.8771	29.7827	45.411		83.5828	73.631	47.4972	71.802	71.6669	91.2837		234	265	312		219	142	385
RIN2	uc002wro.1		36.4848	36.8808	52.157		50.003	51.665	68.5373			1.37052	1.40086	1.31406		0.978337	0.938034	1.04296		0.989262	1.4142	0.699519		0.967831	1.32657	0.729574		39.1947	33.7749	40.8296	32.9321	57.8262	46.4878		52.1151	47.8909	47.3179	56.012	63.0658	74.0087		2167	3749	4054		1304	1162	3081
PEX13	uc002sau.3		21.0608	28.0145	39.6146		36.7441	36.2503	40.1181			1.74467	1.29398	1.01271		1.34829	0.782631	1.72277		0.751782	1.41407	0.531642		1.01362	1.1067	0.915897		24.7318	17.3898	30.4385	25.5905	43.5082	35.7211		37.7409	35.7473	29.3312	43.1694	39.7146	40.5217		568	1267	1375		428	361	828
RILP	uc002ftd.2		6.35787	4.65284	6.57821		3.27371	2.35323	5.39115			0.514907	0.505762	0.819546		1.01808	1.62042	0.628283		1.36645	1.41381	0.966505		1.39116	2.29096	0.607238		6.42741	6.28834	4.27229	5.03339	5.42995	7.72647		2.97163	3.5758	2.76372	1.94274	5.37327	5.40903		166	203	227		38	24	111
HSPA14	uc001inf.2		29.3872	55.0139	77.7525		30.6561	34.2187	46.1696			1.04318	0.622002	0.593801		1.67714	0.954662	1.75679		0.534177	1.41333	0.377957		0.895888	1.34925	0.66399		34.7121	24.0622	58.3851	51.6426	83.6688	71.8363		31.6836	29.6287	29.8335	38.6039	46.7148	45.6243		980	3059	3333		441	423	1187
KLHDC8B	uc003cwh.2		17.8449	10.6567	15.0551		3.8279	4.01555	4.75223			0.21451	0.376811	0.315655		0.569277	0.837701	0.679571		1.67453	1.41274	1.1853		0.953269	1.18346	0.805496		18.6854	17.0043	9.69859	11.6147	15.8672	14.243		4.56343	3.09237	4.6009	3.4302	4.99007	4.51438		413	409	458		39	36	88
ANKRD12	uc002knv.2		7.88317	6.2064	8.76753		6.19916	2.13914	3.33218			0.78638	0.344668	0.380059		2.28156	1.10268	2.0691		1.27017	1.41266	0.899132		2.89796	1.55772	1.86039		10.6851	5.08121	6.94011	5.47269	9.62191	7.91316		6.31361	6.08472	2.61944	1.65885	2.72156	3.9428		1134	1462	1576		374	114	332
AMOTL2	uc003eqg.1		142.292	97.2744	137.399		116.696	146.831	174.234			0.820122	1.50945	1.26809		0.543324	0.840095	0.64674		1.46278	1.41249	1.03561		0.794765	1.18662	0.66977		117.653	166.93	87.7699	106.779	115.387	159.411		103.928	129.465	164.882	128.781	159.458	189.009		7034	8270	9267		2648	2915	6788
RNF19A	uc003yjj.1		28.8449	27.3575	38.6278		19.7435	14.6977	12.8154			0.684472	0.537246	0.331767		1.27404	0.617533	2.06311		1.05437	1.41196	0.74674		1.34331	0.871933	1.54061		32.4453	25.2446	30.4247	24.2904	38.3946	38.861		20.1663	19.3208	14.4331	14.9623	13.8483	11.7825		1617	2605	2809		482	311	574
MED28	uc003gpi.1		41.2398	38.7223	54.6673		44.7004	46.3782	51.2175			1.08391	1.19772	0.936894		0.904985	0.782234	1.15692		1.06501	1.41178	0.754377		0.963822	1.10434	0.872756		39.4371	43.0424	42.5152	34.9293	50.1401	59.1946		44.4186	44.9822	44.9647	47.7918	45.9988	56.4361		424	694	750		206	185	403
BCCIP	uc001ljb.3		170.154	243.591	343.784		262.537	236.932	277.571			1.54294	0.972663	0.807398		1.5863	0.830091	1.911		0.698522	1.41132	0.494943		1.10807	1.17152	0.945837		180.083	160.224	242.596	244.587	305.516	382.053		248.613	276.461	224.714	249.151	254.611	300.531		3492	8407	9252		2375	1851	4318
GTF3C4	uc010mzv.2		19.0764	16.0518	22.6516		29.1093	19.9936	31.8994			1.52593	1.24557	1.40826		1.22509	1.13062	1.08355		1.18843	1.41115	0.842166		1.45593	1.59548	0.912533		19.6203	18.5325	14.7535	17.3501	24.8027	20.5005		26.4848	31.7338	18.4621	21.5252	35.5362	28.2627		1032	1447	1616		698	413	1419
SLAIN2	uc003gya.3		22.5215	22.4385	31.6565		30.4809	19.0143	37.9209			1.35341	0.847396	1.19789		1.59714	1.41361	1.12983		1.0037	1.41081	0.711435		1.60305	1.99434	0.803802		24.636	20.407	20.5033	24.3736	32.248	31.0649		29.7469	31.2148	16.8243	21.2042	37.6533	38.1884		862	1414	1580		511	274	1127
POLH	uc003ovq.3		14.6331	8.97415	12.6576		17.9679	17.5004	10.2259			1.2279	1.95009	0.807885		0.629662	0.414281	1.51989		1.63058	1.41045	1.15607		1.02672	0.584325	1.7571		16.0227	13.2435	8.5049	9.44341	11.9386	13.3767		17.6707	18.2651	16.4526	18.5481	9.64093	10.8109		690	701	778		371	312	367
SRSF7	uc002rqz.2		318.743	586.837	827.506		374.115	702.168	752.164			1.17372	1.19653	0.908953		0.980934	0.759658	1.29128		0.543155	1.41011	0.385186		0.532799	1.0712	0.497384		346.051	291.436	599.97	573.705	790.838	864.174		368.447	379.782	689.508	714.828	758.371	745.957		4950	15330	16778		2548	4143	9137
XKR6	uc003wtk.1		4.40333	2.67383	3.76952		1.98308	2.85217	2.02549			0.450359	1.0667	0.537335		0.422199	0.503736	0.838135		1.64683	1.40978	1.16814		0.695288	0.710159	0.979059		4.49008	4.31658	2.42155	2.9261	3.09185	4.44719		1.74067	2.22548	3.55481	2.14953	1.47665	2.57434		185	187	209		37	47	60
RPL35A	uc003fyr.2		967.653	699.429	986.04		309.88	173.567	157.819			0.320238	0.248156	0.160053		1.29047	0.644972	2.00082		1.38349	1.40978	0.981353		1.78536	0.909268	1.96351		497.635	1437.67	741.453	657.404	842.88	1129.2		324.622	295.137	68.433	278.702	56.774	258.864		1308	1771	1924		203	94	138
PKM2	uc002atr.1		4644.13	3157.38	4447.47		8.54145	13.6727	5.89843			0.00183919	0.00433038	0.00132624		0.424719	0.306265	1.38677		1.47088	1.4086	1.04422		0.624711	0.431403	1.44809		2777.17	6511.09	3079.03	3235.72	4323.89	4571.05		10.357	6.72591	14.5556	12.7897	5.51284	6.28402		5709	7049	7774		5	7	6
FAM171B	uc002ups.2		2.26628	2.15945	3.04176		2.33561	0.549503	1.40617			1.03059	0.254464	0.462288		4.05005	1.81671	2.22933		1.04947	1.40858	0.745055		4.2504	2.55898	1.66097		2.97217	1.56038	2.3723	1.94661	3.87097	2.21255		2.86524	1.80598	0.266477	0.832529	1.2784	1.53394		129	202	218		56	11	58
PDIA5	uc003egc.1		6.27838	7.221	10.1689		10.1954	6.54851	7.49522			1.62389	0.906871	0.737077		1.79065	0.812769	2.20315		0.869461	1.40823	0.617412		1.5569	1.14457	1.36025		7.92847	4.62829	6.52042	7.92158	10.4969	9.84084		12.7864	7.60434	7.94457	5.15246	8.86567	6.12478		222	408	456		153	87	215
TRIB2	uc002rbv.3		10.9745	5.23454	7.37087		3.8451	2.73971	5.78248			0.350368	0.523391	0.784504		0.669419	1.49889	0.446611		2.09655	1.40812	1.4889		1.40347	2.11062	0.664957		14.1447	7.80417	4.82874	5.64035	6.02595	8.71579		4.09773	3.59247	3.45533	2.02409	5.97088	5.59409		256	195	217		38	24	103
LITAF	uc002dbb.2		57.4026	43.7713	61.632		122.773	124.28	163.062			2.13881	2.8393	2.64573		0.753288	0.931825	0.8084		1.31142	1.40805	0.931376		0.987877	1.31205	0.752925		60.8383	53.967	51.0349	36.5077	62.2693	60.9947		131.857	113.69	131.939	116.62	161.117	165.006		593	784	835		558	493	1313
SRRM1	uc001bjm.2		16.0525	13.2918	18.7138		13.5183	13.3227	21.234			0.842134	1.00232	1.13467		0.840182	1.13204	0.742185		1.2077	1.40792	0.857787		1.01468	1.59382	0.636637		13.9273	18.1776	12.7818	13.8019	20.062	17.3656		12.7293	14.3074	15.7628	10.8825	21.8902	20.5777		803	1148	1269		308	267	870
THAP6	uc003him.2		8.68702	7.6768	10.8076		22.8402	13.3726	17.2011			2.62923	1.74194	1.59158		1.50937	0.913678	1.65197		1.13159	1.40782	0.803789		1.70799	1.2863	1.32783		9.59496	7.77908	7.46397	7.88964	10.0354	11.5798		20.4583	25.2222	9.77111	16.974	14.0373	20.3649		126	185	204		145	72	180
SRSF2	uc002jsv.2		376.333	368.998	519.439		288.602	596.253	760.928			0.766881	1.61587	1.4649		0.474593	0.906572	0.523503		1.01988	1.4077	0.724499		0.484026	1.27618	0.379277		298.442	454.224	350.846	387.151	513.391	525.487		303.46	273.744	705.218	487.289	825.272	696.584		4791	8201	9080		1693	3081	8205
SIM2	uc002yvr.2		14.0578	10.284	14.4756		7.46908	3.59589	7.12788			0.531312	0.349658	0.492405		1.51952	1.40825	1.07901		1.36695	1.40758	0.971137		2.07711	1.98223	1.04787		13.9134	14.2022	9.52828	11.0398	12.496	16.4552		7.10314	7.83502	3.19298	3.99881	5.12919	9.12657		612	752	836		145	60	219
SNX9	uc003qqv.1		61.1142	72.4697	101.941		54.4583	49.1911	71.5947			0.891091	0.678781	0.702318		1.31278	1.03468	1.26878		0.843307	1.40666	0.599508		1.10708	1.45544	0.760647		71.47	50.7584	73.7162	71.2233	101.399	102.482		58.5294	50.3872	46.2383	52.1439	58.1095	85.0798		2442	4799	5245		940	734	2038
C3orf19	uc003byw.2		18.0684	13.5452	19.0536		19.2456	16.1657	16.0012			1.06515	1.19346	0.839802		0.892489	0.70367	1.26833		1.33393	1.40666	0.948293		1.19052	0.989827	1.20275		19.1613	16.9755	11.4074	15.6831	16.4285	21.6787		18.6803	19.8109	15.4025	16.929	15.2756	16.7269		552	676	763		259	188	376
EPHB2	uc001bge.2		14.657	17.4039	24.4761		14.6028	17.5685	24.3457			0.996307	1.00946	0.99467		0.986969	0.985347	1.00165		0.842168	1.40636	0.598827		0.831193	1.38575	0.599813		15.032	14.2819	17.1095	17.6982	23.11	25.8423		15.0778	14.1279	14.8331	20.304	23.9909	24.7005		934	1871	2057		412	425	1215
SRSF8	uc001pff.2		36.1264	29.7695	41.8604		38.3253	28.7947	46.6924			1.06087	0.967255	1.11543		1.09678	1.15319	0.951081		1.21354	1.40615	0.863021		1.33098	1.62156	0.820803		32.7619	39.4909	30.7761	28.763	39.5966	44.1242		38.0124	38.6382	33.0985	24.491	42.9957	50.3892		588	842	917		282	186	592
NPTN	uc002avs.2		57.1526	90.0289	126.57		117.536	154.379	183.893			2.05653	1.71477	1.4529		1.1993	0.847283	1.41547		0.634825	1.40588	0.45155		0.761347	1.19118	0.639154		62.1225	52.1826	95.7859	84.2718	140.746	112.394		119.599	115.473	159.109	149.649	197.379	170.406		1500	4004	4338		1352	1545	3870
CBLL1	uc003veq.2		18.7535	19.838	27.8752		33.2103	31.5957	31.9058			1.77088	1.59269	1.14459		1.11188	0.718655	1.54717		0.945335	1.40514	0.672767		1.0511	1.00981	1.04089		22.5947	14.9124	19.044	20.6319	30.627	25.1235		31.8896	34.5309	29.2612	33.9301	31.031	32.7806		621	1071	1182		473	388	799
ZNF503	uc001jxg.2		24.2682	12.9364	18.1752		17.6232	21.8134	26.1376			0.726186	1.68621	1.43809		0.430663	0.852856	0.504966		1.87597	1.40497	1.33523		0.807909	1.19824	0.674248		21.9395	26.5968	13.2076	12.6651	20.0365	16.3139		17.8011	17.4453	26.0409	17.5859	31.6557	20.6194		1008	932	1017		331	361	945
FAM195A	uc002cic.1		66.2192	46.6573	65.5375		22.5131	11.6488	22.9035			0.339978	0.249667	0.349472		1.36173	1.39975	0.972834		1.41927	1.40466	1.0104		1.93266	1.96618	0.982953		45.925	86.5133	49.0954	44.2192	61.4104	69.6646		23.7864	21.2397	10.4466	12.8509	22.3547	23.4523		577	736	798		92	41	165
KIAA1432	uc003zji.2		17.1412	18.0862	25.3964		6.43978	3.15574	7.85644			0.375691	0.174484	0.309353		2.15316	1.77296	1.21444		0.947751	1.40419	0.674946		2.04066	2.48957	0.819681		18.9942	15.2882	20.5291	15.6432	25.256	25.5367		6.24413	6.63542	3.69873	2.61275	7.86959	7.84329		1541	2781	2970		253	109	549
SAV1	uc001wyh.1		12.4845	11.5244	16.1708		11.4823	1.64928	7.06853			0.919725	0.143112	0.437118		6.4266	3.05437	2.10407		1.08331	1.40318	0.772041		6.96201	4.28583	1.62443		13.9177	11.0513	10.6935	12.3553	17.613	14.7285		12.8852	10.0794	1.85203	1.44653	4.36454	9.77251		297	451	500		119	15	111
RRP12	uc001knf.2		61.191	70.5086	98.9153		26.9862	48.7603	61.275			0.441017	0.691551	0.619469		0.637722	0.895768	0.711927		0.867851	1.40288	0.61862		0.553447	1.25666	0.440412		54.6563	67.7256	62.9121	78.1052	99.8849	97.9457		25.5715	28.401	57.6848	39.8358	70.9891	51.5608		5116	10003	11159		1023	1626	4383
CYLD	uc002egq.1		43.3873	54.723	76.7609		26.7221	4.79247	31.3884			0.615898	0.0875768	0.408911		7.03265	4.66917	1.50619		0.792852	1.40272	0.565226		5.57586	6.54953	0.851337		51.211	35.5635	62.7041	46.7418	86.6192	66.9026		26.0292	27.415	5.53328	4.05166	29.8636	32.9131		2794	5967	6356		743	117	1522
RP9	uc003tdm.2		16.862	13.1158	18.3964		14.5315	10.4369	19.9897			0.86179	0.795756	1.08661		1.08298	1.3655	0.7931		1.28563	1.40262	0.916591		1.39231	1.91528	0.726949		14.772	18.952	14.7836	11.4479	18.1679	18.6248		14.8971	14.1659	5.98175	14.8922	19.9651	20.0142		212	293	313		83	50	203
SMAD3	uc002aqj.2		74.6211	57.5534	80.7185		110.009	144.645	146.828			1.47424	2.51324	1.81901		0.586589	0.723771	0.810462		1.29655	1.4025	0.92446		0.760543	1.01509	0.74924		79.8247	69.4175	55.3594	59.7475	76.6336	84.8035		120.818	99.2004	156.4	132.891	131.122	162.533		2084	2681	2951		1349	1551	3072
ZNF419	uc010ety.1		4.49782	3.54914	4.9771		3.02489	1.50783	1.55441			0.672525	0.424844	0.312311		1.58299	0.735121	2.15338		1.2673	1.40234	0.903702		2.00613	1.03089	1.94601		4.50387	4.49176	3.57785	3.52042	3.38632	6.56788		2.34222	3.70757	1.3887	1.62696	1.11036	1.99845		140	188	205		42	18	34
TMEM184C	uc003ila.3		23.05	23.5638	33.0411		29.4433	7.97877	25.1661			1.27737	0.338604	0.76166		3.77246	2.24942	1.67708		0.978197	1.4022	0.697615		3.69021	3.15413	1.16996		25.6648	20.4352	23.4968	23.6307	33.6676	32.4147		27.844	31.0426	6.61618	9.34137	20.3037	30.0285		665	1133	1239		371	86	521
DDHD1	uc001xai.2		5.03985	3.56971	5.0045		4.61064	3.60187	5.3633			0.914835	1.00901	1.0717		0.906665	1.06213	0.853633		1.41184	1.40194	1.00707		1.28007	1.48903	0.859663		5.01321	5.0665	3.52248	3.61693	4.77276	5.23624		4.55677	4.6645	4.15176	3.05199	4.4707	6.25591		297	357	391		121	83	234
ZNF44	uc010xmj.1		5.52112	4.51852	6.33451		4.13328	2.35081	2.27178			0.748631	0.52026	0.358636		1.43896	0.689339	2.08744		1.22189	1.4019	0.871594		1.75824	0.966384	1.8194		5.57445	5.46779	4.36987	4.66716	5.79921	6.8698		3.3375	4.92907	2.04262	2.65899	2.19195	2.35161		234	323	355		78	38	75
TMEM68	uc003xsh.1		15.9345	28.7931	40.3637		14.6925	16.6348	16.9426			0.922055	0.577735	0.419748		1.59598	0.726542	2.19669		0.553415	1.40186	0.394773		0.883241	1.01851	0.867192		19.5613	12.3078	29.1155	28.4707	39.3669	41.3606		17.0982	12.2868	13.8859	19.3836	13.9872	19.898		269	797	869		106	103	203
XKR8	uc001bph.1		19.9689	12.1215	16.9918		9.25418	9.14368	16.3913			0.463429	0.754338	0.964658		0.614352	1.27881	0.480408		1.6474	1.4018	1.17521		1.01209	1.79264	0.564579		15.586	24.3519	10.8616	13.3813	16.6956	17.288		10.8529	7.6555	7.88921	10.3982	16.4339	16.3487		468	492	548		100	85	316
CDV3	uc003epq.2		146.75	120.534	168.931		182.442	251.184	207.256			1.24322	2.08392	1.22687		0.596574	0.58873	1.01332		1.21749	1.40152	0.868696		0.726325	0.825115	0.880271		116.334	177.166	105.947	135.121	160.873	176.989		153.558	211.325	232.453	269.916	209.34	205.172		1974	2793	3120		1134	1344	2295
BAMBI	uc001iuj.1		10.2182	13.5371	18.9684		9.27986	17.1432	10.3046			0.908168	1.26639	0.543253		0.717132	0.428978	1.67172		0.754831	1.40122	0.538698		0.541314	0.601091	0.900552		12.2392	8.19719	15.72	11.3542	17.1579	20.7788		11.1453	7.41439	23.2087	11.0777	10.9606	9.6487		177	397	421		69	114	140
ZNF304	uc010ygw.1		6.42853	5.40208	7.55869		4.97071	3.9306	4.12673			0.773226	0.727609	0.545959		1.0627	0.750347	1.41627		1.19001	1.39922	0.850482		1.26462	1.0499	1.20451		6.72493	6.13214	6.25338	4.55077	7.37722	7.74017		4.40038	5.54103	3.62004	4.24115	4.54166	3.71181		275	401	425		94	64	144
GDAP2	uc001ehf.2		10.6585	15.264	21.3574		19.2446	14.8955	21.2004			1.80556	0.975858	0.992648		1.85023	1.01721	1.81893		0.698281	1.3992	0.499057		1.29198	1.42328	0.907751		12.2409	9.07617	17.8907	12.6373	24.9086	17.8062		15.75	22.7393	12.599	17.1919	20.7714	21.6293		354	867	917		278	184	539
ABCD1	uc004fif.2		4.49065	2.77762	3.88237		2.91241	2.53208	2.19706			0.64855	0.911598	0.565905		0.711443	0.620784	1.14604		1.61672	1.39773	1.15668		1.15021	0.86769	1.3256		5.06406	3.91724	2.35216	3.20309	3.99562	3.76913		2.81186	3.01296	2.86501	2.19914	2.43213	1.96198		223	223	250		63	48	88
TNFRSF21	uc003oyv.2		4.99286	3.8232	5.34218		5.35975	2.24773	3.01703			1.07348	0.587917	0.564755		1.82591	0.960604	1.90079		1.30594	1.3973	0.934611		2.38452	1.34226	1.7765		5.70819	4.27753	3.50568	4.14073	5.09787	5.58649		5.74502	4.97448	2.13063	2.36482	2.54831	3.48574		219	274	303		102	37	96
RPF2	uc003pun.2		20.8024	22.0355	30.7871		35.0259	19.124	24.1721			1.68374	0.867872	0.785136		1.94008	0.904669	2.14452		0.944039	1.39716	0.675686		1.83151	1.26396	1.44902		18.6994	22.9054	22.0914	21.9797	21.8223	39.7519		33.6408	36.4109	12.4762	25.7718	17.1603	31.1839		299	548	596		228	105	248
C1orf124	uc001hur.2		9.43168	11.2251	15.6797		9.8187	15.4306	13.7769			1.04103	1.37466	0.878644		0.757305	0.639173	1.18482		0.840234	1.39685	0.601522		0.636313	0.892827	0.712695		10.62	8.24335	9.92018	12.5299	16.1564	15.203		10.8645	8.77292	13.5611	17.3001	14.153	13.4007		307	595	662		139	188	351
RAB38	uc001pcj.1		23.2371	24.9058	34.7879		25.5178	24.8117	27.2532			1.09815	0.996222	0.783409		1.10231	0.78638	1.40176		0.933	1.39678	0.667965		1.02846	1.0984	0.936325		25.7374	20.7369	23.0805	26.7311	28.8102	40.7656		26.0192	25.0164	22.0827	27.5407	20.3696	34.1367		319	563	621		153	128	262
ZC3HAV1	uc003vun.2		11.3858	9.04812	12.6376		27.2832	26.7873	34.119			2.39625	2.96054	2.6998		0.809398	0.911927	0.887568		1.25836	1.39671	0.900943		1.01851	1.2737	0.799648		13.0689	9.70271	9.36671	8.72954	13.9298	11.3455		28.7438	25.8227	29.4036	24.1711	37.87	30.3681		690	915	990		717	616	1664
MYL9	uc002xfl.1		37.7198	30.1719	42.1365		59.9069	46.4512	49.7307			1.58821	1.53955	1.18023		1.0316	0.766606	1.34568		1.25016	1.39655	0.895182		1.28967	1.0706	1.20463		41.0465	34.3931	27.004	33.3398	37.6338	46.6391		73.0819	46.732	45.8407	47.0618	38.6614	60.8		389	511	567		270	182	365
KCTD10	uc001toi.1		72.3331	66.1208	92.3314		113.401	125.891	114.236			1.56776	1.90395	1.23724		0.823427	0.649828	1.26715		1.09395	1.3964	0.783408		0.900792	0.907423	0.992692		69.1119	75.5543	63.0673	69.1742	98.1815	86.4812		103.458	123.345	133.466	118.315	117.529	110.943		1454	2257	2478		1023	989	1851
PPRC1	uc001kum.2		29.7396	28.4829	39.7678		19.6766	31.3986	30.9804			0.661628	1.10237	0.779032		0.600189	0.70669	0.849296		1.04412	1.3962	0.747831		0.626671	0.986682	0.63513		28.0627	31.4166	23.4554	33.5103	37.2124	42.3233		18.9483	20.4049	35.3355	27.4617	30.806	31.1548		3222	5124	5762		958	1339	2675
UBXN8	uc003xii.2		15.2138	20.6377	28.8133		20.1154	19.3008	23.3623			1.32218	0.935218	0.810817		1.41376	0.866983	1.63067		0.737185	1.39615	0.528014		1.04221	1.21044	0.861017		17.9276	12.5	22.9163	18.3592	23.5114	34.1152		22.8405	17.3902	16.8801	21.7215	22.1142	24.6104		272	621	662		155	128	314
DGKH	uc001uyl.1		6.50945	5.01115	6.99555		7.51749	4.63518	6.76356			1.15486	0.924972	0.966836		1.24853	1.04526	1.19447		1.29899	1.396	0.930512		1.62183	1.45918	1.11147		7.3622	5.6567	5.16315	4.85916	6.01446	7.97665		7.22317	7.8118	4.91581	4.35455	6.53911	6.988		533	686	742		268	144	423
SRSF4	uc001bro.2		71.257	64.6317	90.2122		76.8842	104.567	131.242			1.07897	1.6179	1.45482		0.666897	0.899205	0.741652		1.10251	1.39579	0.789883		0.73526	1.2551	0.585818		71.0302	71.4838	57.1822	72.0813	91.2694	89.1549		78.102	75.6665	102.903	106.232	140.024	122.461		2293	3462	3848		1101	1298	3430
OXSR1	uc003chy.2		49.8869	45.022	62.8371		83.0088	50.1954	82.4113			1.66394	1.11491	1.31151		1.49245	1.17634	1.26872		1.10805	1.3957	0.793908		1.65371	1.64181	1.00725		58.1278	41.646	45.1734	44.8707	66.9192	58.755		79.7814	86.2362	50.1483	50.2424	82.3222	82.5004		1763	2632	2862		1270	666	2240
PHLDB1	uc001pts.2		46.9346	37.8221	52.779		25.0221	35.7939	36.0371			0.533128	0.946377	0.682793		0.563336	0.721481	0.780804		1.24093	1.39545	0.889266		0.699061	1.00679	0.694343		48.3359	45.5333	33.6847	41.9594	42.1231	63.4349		28.6058	21.4385	43.1041	28.4838	35.7269	36.3474		4267	5698	6321		1005	1270	2570
C11orf31	uc010rjx.1		393.204	394.817	550.926		182.827	314.241	177.235			0.464966	0.795916	0.321703		0.58419	0.404193	1.44532		0.995914	1.39539	0.713715		0.581803	0.564008	1.03155		369.673	416.735	362.929	426.706	527.577	574.275		207.74	157.913	286.682	341.801	145.731	208.739		2953	5016	5537		616	914	990
MAPKAPK2	uc001hem.1		65.8889	61.963	86.4326		52.5923	34.3655	83.8338			0.798197	0.554614	0.969932		1.43919	1.74884	0.822941		1.06336	1.39491	0.762315		1.53038	2.43947	0.62734		63.9085	67.8693	54.6129	69.313	87.4135	85.4517		50.522	54.6626	43.5527	25.1784	83.9171	83.7505		1655	2601	2891		591	342	1675
SGTB	uc003jud.2		16.614	13.959	19.4592		59.0806	39.3329	54.9662			3.55608	2.81774	2.82468		1.26203	1.00246	1.25893		1.1902	1.39403	0.853782		1.50206	1.39746	1.07485		15.822	17.4059	14.2079	13.7101	21.5157	17.4028		48.1937	69.9675	33.4583	45.2075	46.2486	63.6837		324	468	507		518	295	802
PROSC	uc003xkh.2		69.0558	63.1692	88.0224		105.706	106.596	124.242			1.53073	1.68746	1.41148		0.907122	0.836451	1.08449		1.09319	1.39344	0.784525		0.991655	1.16554	0.85081		63.5622	74.5494	50.8036	75.5348	79.3942	96.6505		111.399	100.013	106.056	107.136	123.27	125.213		1209	1837	2069		834	730	1739
ANKRD13A	uc001tpx.2		58.364	70.4617	98.1432		45.4677	25.4027	50.8723			0.779037	0.360517	0.518348		2.16088	1.43779	1.50292		0.828309	1.39286	0.594682		1.78988	2.00264	0.893761		63.1247	53.6034	72.0864	68.8369	107.367	88.9198		47.0558	43.8796	25.5471	25.2583	51.494	50.2507		2280	4634	5011		779	378	1558
GFPT2	uc003mlw.1		40.2093	44.0198	61.3132		33.7467	25.969	36.4407			0.839277	0.589939	0.594338		1.42265	1.00746	1.41212		0.913436	1.39285	0.655801		1.2995	1.40324	0.926071		48.8619	31.5566	43.6644	44.3752	56.9421	65.6842		35.9533	31.5401	28.0992	23.8388	34.2106	38.6709		1859	3332	3622		669	450	1255
PPP3R1	uc002sei.1		41.9549	49.521	68.962		234.993	259.439	237.618			5.60108	5.23896	3.44564		1.06912	0.657694	1.62556		0.847214	1.39258	0.608376		0.905773	0.915892	0.988951		48.4955	35.4142	45.7536	53.2884	80.5564	57.3676		221.455	248.53	227.209	291.668	223.875	251.361		466	898	989		1132	1073	1988
none	uc002bwh.2		7.52888	9.70666	13.5122		5.03362	3.12482	4.39611			0.668575	0.321925	0.325344		2.0768	1.01062	2.05498		0.775641	1.39205	0.557193		1.61085	1.40684	1.14502		9.65884	5.39892	10.4529	8.96039	13.7633	13.261		4.8728	5.19444	2.61652	3.63312	4.4411	4.35112		391	829	887		111	59	173
SELK	uc011bet.1		30.7474	33.4073	46.4981		47.0732	26.1624	31.6041			1.53097	0.783134	0.679687		1.95493	0.867907	2.25246		0.920378	1.39185	0.661261		1.79927	1.208	1.48946		26.1452	35.3495	38.12	28.6947	47.948	45.0481		44.8644	49.282	11.0676	41.2572	23.2454	39.9629		143	278	294		100	46	107
TAF7	uc003ljg.2		242.333	320.077	445.463		285.928	270.956	351.856			1.1799	0.846535	0.789865		1.3938	0.933056	1.4938		0.757108	1.39174	0.544002		1.05525	1.29857	0.812628		276.478	208.187	360.695	279.458	457.99	432.936		283.911	287.945	269.944	271.968	314.199	389.512		5610	12586	13343		2876	2364	6030
ADO	uc001jmg.2		45.1727	30.1095	41.8729		30.4453	43.3465	48.2807			0.673977	1.43963	1.15303		0.468161	0.800923	0.584526		1.50028	1.39068	1.07881		0.702372	1.11383	0.63059		36.7989	53.5465	28.9364	31.2827	38.6339	45.1118		29.5541	31.3366	44.3835	42.3095	43.9565	52.6049		762	885	966		236	292	642
C9orf156	uc004axv.1		17.2244	19.3064	26.8369		12.2349	9.00419	10.8818			0.710322	0.466383	0.405479		1.52304	0.869413	1.75181		0.89216	1.39005	0.641818		1.3588	1.20853	1.12434		18.998	15.4509	18.7737	19.8392	23.3943	30.2795		13.4919	10.9779	5.8557	12.1527	8.61777	13.1459		503	937	1020		156	97	227
GTF3C6	uc003pum.2		19.2052	14.5442	20.2161		56.0415	27.432	36.9373			2.91804	1.88612	1.82712		1.54712	0.968723	1.59707		1.32047	1.38998	0.949994		2.04293	1.3465	1.51721		11.6074	26.8029	12.915	16.1734	17.1871	23.2451		44.3872	67.6958	25.5195	29.3444	26.1323	47.7422		182	246	272		254	107	263
DHX9	uc001gpr.2		97.0022	107.831	149.856		50.1677	66.4238	72.5705			0.517181	0.616001	0.484269		0.839578	0.78615	1.06796		0.899579	1.38973	0.647304		0.755266	1.09254	0.691296		84.4662	109.538	114.865	100.796	162.627	137.085		51.1214	49.214	63.9026	68.945	75.001	70.14		5047	9867	10564		1187	1360	3094
S100A10	uc001ezl.2		325.037	482.219	670.137		1395.15	1493.59	1231.59			4.29228	3.09733	1.83782		1.3858	0.593357	2.33552		0.674044	1.38969	0.485031		0.93409	0.824584	1.1328		355.165	294.909	529.964	434.475	775.119	565.155		1271.78	1518.52	1307.59	1679.59	1045.82	1417.37		1975	4992	5313		3717	3415	5485
MAT2A	uc002spr.2		332.28	217.496	302.229		252.439	268.737	319.522			0.759718	1.2356	1.05722		0.614859	0.855633	0.718602		1.52776	1.38959	1.09943		0.939355	1.18898	0.790054		341.533	323.028	226.414	208.578	249.85	354.608		250.639	254.239	274.858	262.616	291.537	347.506		6608	7372	7921		2223	2057	4832
EXOSC6	uc002eym.1		61.5641	37.07	51.5026		47.4319	60.0355	72.1731			0.770448	1.61952	1.40135		0.475727	0.865287	0.549791		1.66075	1.38933	1.19536		0.790064	1.20217	0.657197		51.0337	72.0944	32.0042	42.1359	45.12	57.8852		40.7531	54.1107	64.2963	55.7748	69.2213	75.1248		1049	1078	1197		371	409	986
RALA	uc003thd.2		70.595	62.6518	87.0432		71.4052	85.0562	51.9238			1.01148	1.3576	0.59653		0.745046	0.439399	1.6956		1.12678	1.38932	0.811034		0.839506	0.610465	1.37519		62.6118	78.5783	60.042	65.2616	82.6452	91.4412		62.1867	80.6237	67.9051	102.207	46.4364	57.4113		705	1076	1174		324	329	401
L3MBTL3	uc003qbt.2		6.77649	5.53502	7.68954		6.17293	6.89682	6.71757			0.910935	1.24603	0.873598		0.731067	0.701103	1.04274		1.22429	1.38925	0.88126		0.895041	0.97401	0.918924		8.26729	5.28568	4.38007	6.68996	6.60347	8.77561		6.95819	5.38768	5.6417	8.15194	5.23506	8.20008		359	462	520		140	134	248
AMOTL1	uc001pfb.2		34.2841	31.1171	43.2276		50.5053	47.386	51.3791			1.47314	1.52283	1.18857		0.967372	0.780502	1.23942		1.10178	1.38919	0.793107		1.06583	1.08427	0.982994		35.6623	32.9059	29.5309	32.7032	39.6897	46.7655		54.0429	46.9678	55.1976	39.5744	51.3194	51.4388		2159	3277	3581		1404	1159	2541
HNRNPH2	uc004ehn.2		121.915	114.269	158.673		108.271	120.665	118.925			0.88808	1.05597	0.749498		0.84101	0.709772	1.1849		1.06691	1.38859	0.768344		0.897283	0.98558	0.910411		107.7	136.13	120.401	108.137	150.736	166.61		113.915	102.626	137.367	103.962	112.314	125.536		2289	3757	4026		922	902	1763
EDEM1	uc003bqi.2		25.7771	21.2994	29.572		29.3702	21.6175	34.407			1.13939	1.01494	1.1635		1.12262	1.14637	0.979281		1.21023	1.3884	0.871671		1.35863	1.59162	0.853611		27.7512	23.803	20.4707	22.1281	30.7894	28.3546		28.9699	29.7704	19.9095	23.3255	28.6374	40.1765		1121	1543	1682		561	356	1092
SRP14	uc001zkq.2		317.582	239.317	332.238		137.517	77.274	68.843			0.433014	0.322894	0.20721		1.34104	0.641728	2.08974		1.32703	1.38827	0.955886		1.77961	0.890894	1.99755		174.519	460.645	284.748	193.887	294.713	369.763		122.796	152.239	36.6069	117.941	40.6035	97.0825		1077	1546	1616		225	105	168
GNPNAT1	uc001xab.2		28.2507	27.6487	38.3748		42.0189	42.0286	35.0789			1.48736	1.52009	0.914112		0.978466	0.601352	1.62711		1.02177	1.38794	0.736177		0.999769	0.834643	1.19784		24.1004	32.4009	26.6216	28.6758	35.2133	41.5364		42.3243	41.7136	22.5682	61.4891	32.9975	37.1603		252	427	465		171	143	248
ZNF764	uc002dyq.2		8.93965	4.72758	6.56024		3.54869	3.77579	2.77211			0.396961	0.798673	0.422563		0.497026	0.529082	0.939412		1.89096	1.38765	1.3627		0.939855	0.734182	1.28014		7.22664	10.6527	3.8592	5.59596	5.43913	7.68134		4.02724	3.07015	3.87575	3.67583	2.51643	3.0278		225	202	226		41	38	55
ZNF48	uc002dya.1		24.4468	19.0998	26.4886		13.4761	16.4151	15.3424			0.551244	0.85944	0.579209		0.641399	0.673937	0.951718		1.27995	1.38685	0.922916		0.820958	0.934652	0.878356		22.3929	26.5006	17.5295	20.6701	26.9931	25.9841		13.7642	13.1881	16.5296	16.3006	15.8989	14.7859		973	1291	1417		242	256	497
URB2	uc001hts.1		9.06585	11.0411	15.3101		9.17397	13.2495	19.5962			1.01193	1.20002	1.27996		0.84326	1.06662	0.790593		0.821098	1.38664	0.59215		0.692399	1.47901	0.46815		8.89146	9.24025	11.0574	11.0249	17.0454	13.5747		8.73318	9.61477	14.4789	12.0202	21.9714	17.221		905	1880	2032		409	516	1626
HOXB6	uc002ins.1		24.6553	17.9934	24.9494		20.7805	20.193	24.2647			0.842843	1.12224	0.972559		0.751034	0.86662	0.866624		1.37024	1.38658	0.988212		1.0291	1.20164	0.856409		22.0848	27.2257	15.0207	20.9662	22.6402	27.2585		19.9421	21.619	16.9514	23.4346	24.5253	24.0042		343	420	468		131	109	273
COMMD2	uc003exk.2		34.7387	34.2983	47.5418		99.5207	79.7488	77.6755			2.86484	2.32515	1.63383		1.23211	0.702679	1.75344		1.01284	1.38613	0.730697		1.24793	0.974002	1.28124		39.1952	30.2822	34.9752	33.6214	47.7628	47.3208		96.236	102.805	72.0238	87.4738	70.6957	84.6552		452	745	802		564	389	755
SLC27A5	uc002qtc.2		3.51232	2.66877	3.69827		3.2376	3.17247	1.96084			0.921786	1.18874	0.530205		0.775435	0.446024	1.73855		1.31608	1.38576	0.949718		1.02053	0.618081	1.65113		3.44661	3.57802	2.33501	3.00254	3.10236	4.29418		3.23025	3.24496	2.97921	3.36572	2.17612	1.74556		158	200	221		65	55	73
ZNF460	uc002qog.2		5.50853	5.82551	8.06894		21.6477	27.7759	34.2792			3.92985	4.76799	4.24829		0.824215	0.891002	0.925043		0.945589	1.38511	0.682684		0.779368	1.23413	0.631512		5.53128	5.48579	6.78853	4.86248	9.70219	6.43569		22.3631	20.9323	28.7073	26.8445	30.9224	37.6359		201	372	390		351	392	951
C19orf52	uc002mqd.1		33.7782	22.2529	30.8196		33.6968	45.499	55.5184			0.997592	2.04463	1.8014		0.487909	0.881041	0.553787		1.51792	1.38497	1.096		0.740606	1.22021	0.606949		24.9885	42.5679	16.5505	27.9554	27.309	34.3302		35.8825	31.5111	50.7153	40.2826	53.392	57.6448		541	604	684		251	297	725
SCHIP1	uc003fcs.1		39.7698	41.2123	57.0759		19.5061	17.0129	20.1673			0.490475	0.412812	0.353343		1.18813	0.855941	1.3881		0.964999	1.38492	0.696789		1.14655	1.18541	0.967212		37.1349	42.4047	41.8796	40.545	49.464	64.6877		20.5416	18.4706	19.8348	14.1911	16.8023	23.5324		1247	2228	2397		275	211	473
TMBIM4	uc001stc.2		85.5686	114.699	158.812		112.859	99.2535	103.317			1.31893	0.865341	0.650562		1.52417	0.751798	2.02737		0.746029	1.3846	0.538803		1.13707	1.04094	1.09235		108.316	62.8216	120.345	109.053	169.458	148.167		118.451	107.267	63.9944	134.513	91.2469	115.388		1369	3011	3221		768	570	1194
ZHX1	uc003yqe.2		11.2794	15.5998	21.5953		6.90098	2.7522	8.3788			0.611821	0.176425	0.387991		3.46788	2.19918	1.57689		0.723048	1.38433	0.522308		2.50744	3.0444	0.823624		13.4163	9.1425	16.9617	14.2379	23.949	19.2416		5.73398	8.06799	4.02923	1.47517	7.40767	9.34993		666	1541	1637		176	63	362
HIST1H4H	uc003nhm.2		60.0123	11.3445	15.6998		1194.2	76.7129	171.189			19.8993	6.76214	10.9039		2.94275	1.6125	1.82496		5.29001	1.38391	3.8225		15.5671	2.23156	6.9759		41.872	78.1526	15.0675	7.62148	15.1231	16.2764		1144.89	1243.51	59.2379	94.1879	140.706	201.673		323	116	118		3016	165	715
CTAGE5	uc001wvg.3		5.33533	4.9749	6.88303		2.30568	1.07917	1.72095			0.432154	0.216922	0.250028		1.99221	1.15262	1.72842		1.07245	1.38355	0.775142		2.13654	1.5947	1.33977		4.34366	6.32699	6.34712	3.60269	5.97572	7.79034		1.72218	2.88919	0.504235	1.6541	0.916684	2.52522		246	423	434		49	19	53
RRBP1	uc002wpw.1		99.6532	87.0347	120.413		122.521	183.289	181.276			1.22948	2.10593	1.50546		0.583816	0.714865	0.816681		1.14498	1.3835	0.827597		0.668459	0.989016	0.675883		94.5439	104.762	85.8908	88.1787	126.603	114.222		122.736	122.306	210.101	156.478	188.512	174.039		6222	9295	10049		3433	4508	9173
PHLDB3	uc002own.3		6.70909	4.16379	5.75986		4.24964	4.13111	4.69343			0.633416	0.992151	0.814851		0.638427	0.821297	0.77734		1.61129	1.38332	1.1648		1.02869	1.13612	0.905445		6.61962	6.79856	4.46795	3.85963	4.60666	6.91307		4.57407	3.92521	4.36209	3.90013	3.04336	6.34349		280	300	319		79	67	134
LNX2	uc001url.3		9.99856	10.1888	14.0898		10.3742	6.54861	11.3926			1.03757	0.642726	0.808574		1.61432	1.25804	1.28321		0.981329	1.38287	0.709631		1.58418	1.73971	0.910604		10.4913	9.50579	11.1464	9.2312	17.8803	10.2993		11.4068	9.34154	6.49043	6.60678	11.4851	11.3002		455	795	843		208	114	408
ODC1	uc002rao.1		886.761	1399.66	1935.42		338.278	161.875	563.409			0.381477	0.115653	0.291104		3.29846	2.51705	1.31045		0.633554	1.38278	0.458175		2.08975	3.48051	0.600414		914.552	858.969	1476.73	1322.59	1976.96	1893.88		323.836	352.72	131.608	192.142	497.881	628.936		25370	68385	72971		4285	1752	12108
NOL12	uc003atp.2		41.3181	40.1767	55.5532		31.4144	29.59	44.2232			0.760307	0.736498	0.796052		1.03233	1.08086	0.955097		1.02841	1.38272	0.743758		1.06166	1.49453	0.710361		35.1676	47.4686	33.7016	46.6518	53.3507	57.7556		29.6867	33.1422	31.9942	27.1859	48.0709	40.3756		550	905	1005		191	157	494
C12orf44	uc009zmd.2		134.415	167.796	231.984		103.363	144.982	125.169			0.768985	0.864037	0.539558		0.889991	0.624461	1.42521		0.801066	1.38254	0.579416		0.712941	0.863343	0.825792		118.412	150.419	195.948	139.643	258.094	205.874		93.1479	113.579	140.75	149.214	119.618	130.72		1842	4112	4300		644	781	1361
CPSF6	uc001sut.3		83.464	88.174	121.896		90.2705	81.9631	160.561			1.08155	0.929561	1.3172		1.16351	1.41701	0.821097		0.946584	1.38245	0.684717		1.10136	1.95895	0.562219		91.2271	75.701	84.8825	91.4654	116.817	126.975		92.613	87.9281	78.2317	85.6944	152.783	168.339		2961	5198	5639		1402	1101	4352
BACH1	uc002ynj.2		22.3607	17.9852	24.8611		21.1842	11.1596	18.0434			0.947383	0.62049	0.725771		1.52683	1.16967	1.30535		1.24329	1.38231	0.899428		1.89829	1.61685	1.17407		24.8063	19.9152	16.6361	19.3342	23.3487	26.3734		20.8086	21.5598	9.4711	12.8481	17.407	18.6799		1097	1452	1586		454	205	678
DLGAP4	uc010zvp.1		25.7077	19.911	27.5168		40.9572	27.0772	50.032			1.59319	1.35991	1.81823		1.17154	1.33702	0.87623		1.29113	1.38199	0.934253		1.51261	1.84776	0.818621		23.1549	28.2604	21.6732	18.1488	29.1043	25.9293		38.026	43.8884	28.3752	25.7791	44.026	56.038		1638	2229	2363		1182	680	2445
ACVR1	uc010fog.2		21.8808	19.7122	27.2289		34.5826	29.4997	35.5574			1.5805	1.49652	1.30587		1.05612	0.872604	1.2103		1.11001	1.38132	0.803588		1.1723	1.20535	0.972586		25.7519	18.0098	19.5308	19.8936	26.3556	28.1021		37.4746	31.6907	26.6225	32.3769	29.263	41.8518		748	1110	1197		510	375	869
ZCCHC24	uc010qlr.1		17.7108	16.3954	22.6449		11.0274	5.37967	18.2713			0.622639	0.32812	0.806864		1.89759	2.45905	0.771678		1.08023	1.38117	0.782109		2.04983	3.39636	0.603536		21.1641	14.2575	13.9505	18.8404	20.8152	24.4745		14.7286	7.32625	4.95463	5.80472	14.0114	22.5312		266	394	436		71	30	191
SLC10A3	uc004flq.2		53.4639	43.736	60.3975		19.6714	14.4925	25.0534			0.367938	0.331364	0.414808		1.11037	1.25182	0.887008		1.22242	1.38096	0.885199		1.35734	1.72871	0.785178		49.2277	57.7	44.1467	43.3254	56.7285	64.0666		19.3507	19.9921	13.5976	15.3875	22.3557	27.7511		1639	2314	2486		272	173	590
IFNGR2	uc002yrp.3		58.2317	74.6358	103.059		26.4656	14.392	35.3842			0.454487	0.192829	0.343341		2.35694	1.78055	1.32372		0.780211	1.38082	0.565035		1.83891	2.45861	0.747948		68.6311	47.8323	79.6965	69.5752	108.129	97.9876		33.2009	19.7302	14.0861	14.6979	32.7602	38.0082		1309	2802	2979		256	121	593
ATP6V1G1	uc004bjc.2		182.351	200.031	276.144		144.259	132.887	150.925			0.791104	0.664331	0.546545		1.19083	0.8227	1.44746		0.911615	1.38051	0.660349		1.08558	1.13574	0.955832		137.83	226.872	239.784	160.277	293.595	258.692		153.737	134.781	104.903	160.871	129.53	172.32		984	1984	2060		361	284	635
DNAH5	uc003jfd.2		0.454651	0.362824	0.500834		0.406331	0.227627	0.325162			0.893721	0.627375	0.649241		1.42454	1.03485	1.37656		1.25309	1.38038	0.907788		1.78508	1.42849	1.24963		0.521718	0.387584	0.290386	0.435262	0.365631	0.636038		0.448549	0.364114	0.252154	0.203099	0.214879	0.435445		142	181	202		55	27	68
IDS	uc011mxe.1		78.7634	66.479	91.7433		27.8647	19.4929	22.6463			0.353778	0.29322	0.246844		1.20653	0.841841	1.4332		1.18479	1.38003	0.858519		1.42948	1.16177	1.23043		82.0451	75.4817	65.216	67.742	92.3951	91.0915		27.9069	27.8225	17.9528	21.0331	18.4633	26.8293		2758	3915	4226		431	260	578
SLC9A3R1	uc002jlo.2		133.52	129.168	178.252		124.183	176.659	189.056			0.930075	1.36766	1.06061		0.680046	0.775491	0.876923		1.03369	1.38	0.749048		0.702955	1.07018	0.656858		115.843	151.196	129.357	128.979	187.401	169.104		124.166	124.2	195.384	157.934	197.804	180.309		3031	5100	5485		1283	1597	3536
WDR82	uc003ddl.2		31.6923	23.6535	32.6235		30.8573	38.0077	27.3236			0.973655	1.60685	0.837545		0.605939	0.521233	1.16251		1.33985	1.37922	0.971455		0.81187	0.718897	1.12933		29.8531	33.5314	22.1303	25.1767	33.0673	32.1796		29.3988	32.3159	38.379	37.6364	23.4726	31.1746		530	671	730		232	248	345
ZNF646	uc002eap.2		13.2025	7.72871	10.6579		4.62701	4.59715	3.43583			0.350465	0.594814	0.322373		0.5892	0.541973	1.08714		1.70824	1.37901	1.23875		1.0065	0.747384	1.34669		11.5791	14.8259	7.77444	7.68298	9.08612	12.2298		4.5384	4.71563	4.66406	4.53023	2.67237	4.19929		1557	1584	1700		248	214	299
LYSMD2	uc002abi.2		16.9736	21.9904	30.3237		19.497	24.3123	30.9678			1.14867	1.10559	1.02124		1.03897	0.92371	1.12477		0.771863	1.37895	0.559747		0.801939	1.27375	0.629589		15.2463	18.7009	20.0419	23.939	31.4421	29.2053		14.5361	24.4578	23.3307	25.2939	27.9598	33.9758		230	507	554		120	129	325
ZBTB5	uc003zzx.2		8.70507	4.88687	6.73618		4.67351	2.31041	3.19661			0.536872	0.472778	0.474544		1.13557	1.00373	1.13134		1.78132	1.37843	1.29229		2.02281	1.38357	1.46202		10.1155	7.29468	4.40122	5.37252	6.32493	7.14744		4.83635	4.51067	1.95231	2.6685	2.83447	3.55876		396	361	395		92	39	107
YARS2	uc001rli.2		65.3775	83.2461	114.73		60.4174	87.7479	84.347			0.924133	1.05408	0.735176		0.87672	0.697458	1.25702		0.785352	1.37821	0.569836		0.688534	0.961242	0.716297		63.7484	67.0065	86.15	80.3421	113.166	116.294		56.1462	64.6887	79.7313	95.7646	84.5067	84.1872		2023	4425	4723		836	1045	2075
KIAA1191	uc003mdy.2		49.013	36.5433	50.3594		7.39332	2.40152	3.06337			0.150844	0.0657171	0.0608302		2.29535	0.925637	2.47976		1.34123	1.37808	0.973263		3.0786	1.2756	2.41346		41.7277	56.2984	38.4645	34.622	52.9984	47.7205		7.19444	7.5922	2.21178	2.59126	2.0344	4.09234		726	953	1014		50	14	32
RNF185	uc003akb.2		26.5051	18.3157	25.2399		26.8104	29.7188	18.8215			1.01152	1.62258	0.745706		0.623401	0.45958	1.35646		1.44712	1.37804	1.05013		0.902138	0.633321	1.42446		21.9094	31.1009	19.028	17.6034	23.7301	26.7497		22.4895	31.1313	34.1017	25.3358	19.6887	17.9543		297	362	386		138	134	175
ZNF24	uc002kys.2		40.223	52.6511	72.5207		68.3763	70.5312	76.9483			1.69993	1.3396	1.06105		1.26899	0.792069	1.60212		0.763955	1.37738	0.554643		0.969448	1.09098	0.888601		45.8623	34.5838	56.8933	48.4088	73.6291	71.4122		71.7544	64.9983	70.1278	70.9346	62.5406	91.356		970	2139	2263		716	641	1329
ZNF259	uc001ppp.2		43.7478	47.1644	64.9545		21.9998	16.9026	27.4551			0.502877	0.358376	0.422683		1.40321	1.17944	1.18973		0.92756	1.37719	0.673515		1.30156	1.62432	0.801298		35.2208	52.2748	53.5081	40.8207	62.2841	67.6248		19.5795	24.42	13.6941	20.1111	25.9327	28.9776		1053	2045	2142		244	160	529
SSB	uc002ufk.2		48.3379	53.5535	73.698		52.7434	70.8859	47.2679			1.09114	1.32365	0.641373		0.824343	0.48455	1.70126		0.902611	1.37616	0.655892		0.744061	0.666817	1.11584		37.9232	58.7526	59.7252	47.3817	66.3903	81.0058		52.4089	53.0779	50.8569	90.9149	33.2099	61.326		510	1018	1069		257	293	362
SLC6A8	uc004fib.3		18.7855	12.5153	17.2132		5.8962	3.51262	5.64135			0.313869	0.280667	0.327733		1.1183	1.1677	0.957697		1.50101	1.37538	1.09134		1.67858	1.60602	1.04518		15.071	22.5	13.2341	11.7964	14.3151	20.1114		6.0383	5.7541	3.45903	3.56621	3.0394	8.2433		630	746	791		91	47	127
DPM1	uc002xvw.1		152.97	237.885	327.172		291.144	338.26	348.059			1.90327	1.42195	1.06384		1.3385	0.748158	1.78906		0.643042	1.37534	0.467553		0.860711	1.02897	0.836478		173.491	132.449	274.061	201.709	319.174	335.171		275.915	306.373	316.326	360.194	329.468	366.65		2622	6965	7263		2172	2177	4518
MOB1B	uc003hfw.2		5.94155	9.13592	12.5644		47.077	50.3554	51.7065			7.92336	5.51181	4.11531		1.43753	0.746635	1.92534		0.650351	1.37528	0.472886		0.934896	1.02683	0.910466		8.04418	3.83891	10.6528	7.61905	14.715	10.4139		50.1358	44.0183	44.5012	56.2096	49.3785	54.0346		87	221	230		289	266	555
PELI1	uc002sct.3		2.82455	5.29102	7.2766		2.06015	1.84223	2.60645			0.729374	0.348179	0.358196		2.09482	1.02877	2.03624		0.533838	1.37527	0.388169		1.1183	1.41484	0.790405		3.52126	2.12784	6.18058	4.40146	6.92274	7.63045		1.5083	2.612	2.64968	1.03477	3.07755	2.13535		80	252	262		25	20	60
UBOX5	uc002whw.2		9.1493	9.17505	12.6181		13.1411	17.7438	18.6591			1.43629	1.93391	1.47875		0.742687	0.764642	0.971286		0.997193	1.37527	0.725091		0.740602	1.05159	0.704271		9.49094	8.80765	8.58985	9.76024	12.283	12.9533		14.8418	11.4403	17.9564	17.5311	15.3535	21.9647		325	544	590		206	242	485
LIMD1	uc003coq.2		18.2332	13.5946	18.6959		23.7988	24.6572	25.9646			1.30525	1.81375	1.38879		0.719641	0.7657	0.939847		1.34121	1.37524	0.975252		0.965188	1.05302	0.916588		18.0751	18.3913	12.6963	14.493	20.1129	17.2788		25.8925	21.7051	26.6393	22.675	26.768	25.1611		804	1008	1094		467	423	918
FBXW7	uc003ims.2		15.4464	14.3378	19.7096		2.82072	3.06728	5.70909			0.182613	0.213929	0.28966		0.853616	1.354	0.63044		1.07732	1.37466	0.7837		0.919617	1.86129	0.494076		16.6673	14.2255	16.2711	12.4046	16.1121	23.3071		2.95492	2.68652	3.94517	2.1894	4.24669	7.17149		724	1155	1207		58	56	188
CAP1	uc001cey.3		319.025	251.882	346.153		187.708	175.682	164.14			0.588379	0.697479	0.474184		0.843578	0.679854	1.24082		1.26657	1.37427	0.92163		1.06845	0.934303	1.14358		182.941	455.109	286.671	217.092	350.017	342.29		183.667	191.749	181.004	170.36	157.001	171.28		3273	4856	5073		924	752	1412
NFKBIB	uc002ojw.2		37.693	34.9988	48.0761		30.7856	36.7713	45.6301			0.816747	1.05065	0.949122		0.777376	0.90337	0.860529		1.07698	1.37365	0.784026		0.837219	1.24092	0.674678		30.7176	44.6683	39.3476	30.65	51.1761	44.9762		25.2514	36.3199	39.9239	33.6187	50.3243	40.9359		843	1405	1471		317	330	867
FAM32A	uc002ndt.2		107.723	97.0691	133.307		128.051	120.898	104.472			1.18871	1.24548	0.783692		0.954417	0.629228	1.51681		1.10975	1.37332	0.808077		1.05917	0.864135	1.2257		82.8111	132.634	101.471	92.6667	119.437	147.178		136.427	119.675	122.719	119.077	88.6806	120.263		660	1061	1126		363	298	496
LRIG2	uc001edf.1		6.936	5.55644	7.63058		10.7106	10.1992	4.7843			1.54421	1.83556	0.626991		0.84127	0.341579	2.46288		1.24828	1.37329	0.908974		1.05014	0.469086	2.2387		8.1462	5.7258	5.97576	5.13712	6.48539	8.77578		10.4972	10.924	9.68998	10.7084	4.34676	5.22185		499	669	706		333	274	255
UBLCP1	uc003lxq.2		44.5095	56.3647	77.3997		159.544	151.674	143.396			3.58449	2.69095	1.85267		1.33206	0.688484	1.93477		0.78967	1.37319	0.575061		1.05189	0.945422	1.11261		48.1593	40.8597	49.3556	63.3739	68.1595	86.6398		151.372	167.717	138.558	164.791	119.621	167.171		929	1927	2110		1462	1197	2184
MBP	uc010xfd.1		9.12069	5.98534	8.21805		11.3162	10.8721	10.6254			1.24072	1.81645	1.29293		0.683045	0.711791	0.959614		1.52384	1.37303	1.10984		1.04085	0.977311	1.06501		10.519	7.72233	5.00563	6.96504	7.50369	8.93241		11.1216	11.5108	10.0131	11.7311	7.12229	14.1285		184	194	214		99	82	144
ELOF1	uc002mse.1		80.2911	76.0915	104.457		201.618	281.811	208.196			2.51108	3.70358	1.99313		0.678014	0.538161	1.25987		1.05519	1.37278	0.768652		0.715434	0.738778	0.968403		80.4108	80.1715	59.6828	92.5003	103.715	105.199		190.103	213.133	303.399	260.224	205.836	210.556		408	631	703		456	556	833
UBC	uc001ugs.3		2347.84	1774.01	2435.03		645.597	738.462	516.188			0.274975	0.416267	0.211984		0.660573	0.509251	1.29715		1.32346	1.37261	0.964193		0.874245	0.699005	1.2507		1632.1	3063.57	2140.23	1407.79	2580.35	2289.72		738.499	552.694	531.595	945.328	442.225	590.152		1126	1583	1632		145	141	195
CEBPB	uc002xvi.1		217.209	125.966	172.891		162.787	153.868	187.054			0.749449	1.2215	1.08192		0.613548	0.885728	0.692704		1.72435	1.37252	1.25634		1.05797	1.21568	0.870269		176.169	258.249	128.111	123.821	146.204	199.577		156.855	168.719	166.422	141.313	171.085	203.022		4628	4728	5040		1595	1316	3149
KIF1B	uc001aqw.3		7.80282	7.3098	10.0324		10.7336	7.80342	11.878			1.3756	1.06753	1.18396		1.28858	1.10907	1.16186		1.06745	1.37246	0.777762		1.37549	1.52215	0.90365		8.95856	6.64707	6.45748	8.16212	10.4515	9.6133		10.3335	11.1336	7.92141	7.68544	12.6414	11.1146		931	1415	1547		556	351	1121
ZNF275	uc011mym.1		9.01927	7.5787	10.4		13.4714	8.4198	21.1571			1.49363	1.11098	2.03433		1.34442	1.83111	0.734211		1.19008	1.37227	0.867234		1.59997	2.51278	0.636733		7.05423	10.9843	7.24237	7.91503	11.2916	9.50844		13.4061	13.5368	7.75456	9.08505	21.9295	20.3846		242	356	384		167	90	473
TNIP1	uc003ltf.2		201.593	138.264	189.719		76.4552	65.8177	79.8144			0.379256	0.47603	0.420699		0.796705	0.883765	0.90149		1.45803	1.37215	1.06259		1.16162	1.21266	0.957912		182.743	220.443	125.012	151.516	158.454	220.984		71.2386	81.6717	67.3485	64.287	68.5604	91.0685		8246	9596	10442		1415	1058	2480
C1orf144	uc001aym.3		160.195	141.271	193.81		172.823	143.766	132.035			1.07883	1.01766	0.68126		1.06011	0.669436	1.58358		1.13395	1.3719	0.826555		1.20211	0.918402	1.30892		140.232	180.158	130.08	152.463	194.754	192.867		156.481	189.166	126.966	160.567	106.287	157.784		1269	1915	2078		623	445	781
BIRC2	uc001pgy.2		74.2993	95.3003	130.688		36.5041	11.9673	35.8815			0.491311	0.125574	0.274559		3.91252	2.18643	1.78946		0.779633	1.37132	0.568526		3.05033	2.9983	1.01735		86.5549	62.0436	106.001	84.6001	145.77	115.605		33.9766	39.0316	9.75587	14.1787	33.9096	37.8534		2970	6428	6734		632	177	1080
DCAF10	uc004aao.2		15.738	10.956	15.0234		23.5457	7.10157	19.3207			1.49611	0.648188	1.28605		2.30814	1.98406	1.16334		1.43647	1.37124	1.04757		3.31556	2.72063	1.21868		16.3496	15.1264	10.2175	11.6945	13.905	16.1418		24.3474	22.744	6.18547	8.01767	15.8008	22.8407		578	671	726		382	99	518
ULBP3	uc003qns.3		8.33569	8.82313	12.0968		30.8566	39.4375	36.2808			3.70175	4.46979	2.99921		0.82817	0.670995	1.23424		0.944755	1.37103	0.689083		0.782418	0.919955	0.850495		8.51418	8.1572	7.42791	10.2183	13.1713	11.0223		30.2564	31.4568	38.6377	40.2373	36.8168	35.7448		131	228	251		215	238	452
UBASH3B	uc001pyi.3		57.4403	59.8708	82.0416		58.4334	42.1546	75.5999			1.01729	0.704093	0.921483		1.44482	1.30875	1.10397		0.959405	1.37031	0.700137		1.38617	1.7934	0.772929		52.6186	62.2621	63.2692	56.4724	83.0012	81.0819		49.5031	67.3637	38.0302	46.2791	70.4751	80.7248		2402	4362	4611		1105	685	2470
TMEM55A	uc003yes.2		28.884	42.0827	57.6573		44.6606	33.7156	55.9381			1.5462	0.801174	0.970183		1.92992	1.21095	1.59372		0.686364	1.3701	0.50096		1.32463	1.65912	0.798392		33.0281	24.74	46.8232	37.3422	58.907	56.4077		44.8391	44.4821	28.7052	38.7259	53.0418	58.8345		490	1209	1265		329	213	718
H3F3B	uc002jpl.2		622.397	516.484	707.54		673.016	722.642	698.536			1.08133	1.39916	0.987275		0.772843	0.705621	1.09527		1.20507	1.36992	0.879664		0.931328	0.966643	0.963466		499.827	744.967	508.008	524.959	602.881	812.199		724.04	621.992	630.965	814.319	553.054	844.019		1442	2098	2246		717	662	1217
ABHD5	uc003cmx.2		18.3134	22.3653	30.6206		21.4279	22.4897	27.4279			1.17007	1.00556	0.895735		1.1636	0.890782	1.30626		0.818833	1.36911	0.598076		0.952791	1.21958	0.781245		22.3565	14.2704	21.481	23.2496	30.6005	30.6407		19.325	23.5309	20.3693	24.61	29.5732	25.2827		430	854	918		216	195	506
FAM91A1	uc003yqv.2		7.37528	7.67693	10.5104		5.27563	3.84446	4.87503			0.715313	0.500781	0.463829		1.42839	0.926211	1.54219		0.960706	1.36909	0.701712		1.37227	1.26807	1.08217		8.21363	6.53692	8.3653	6.98856	10.8353	10.1855		4.86473	5.68653	4.20464	3.48429	3.72874	6.02133		352	621	652		110	70	164
HCCS	uc004cuj.2		60.7598	76.4422	104.639		90.1783	98.6654	108.33			1.48418	1.29072	1.03527		1.14988	0.802086	1.43362		0.794846	1.36887	0.580658		0.91398	1.09795	0.832441		63.3817	58.1378	75.1647	77.7197	100.762	108.517		84.8589	95.4976	94.1669	103.164	98.8944	117.765		1058	2239	2396		694	656	1431
RAD23B	uc004bde.2		149.408	134.338	183.861		197.43	182.922	197.045			1.32142	1.36165	1.0717		0.970452	0.78706	1.23301		1.11218	1.36865	0.812611		1.07932	1.07721	1.00196		135.358	163.458	111.87	156.806	179.81	187.913		204.91	189.951	159.311	206.533	171.518	222.572		2703	4069	4478		1614	1285	2721
CCDC90A	uc003nbd.2		28.4399	30.5665	41.8127		20.7632	19.8939	25.2289			0.730073	0.65084	0.603378		1.12174	0.927077	1.20998		0.930426	1.36793	0.680172		1.0437	1.26817	0.822992		27.5926	29.2871	29.912	31.221	38.614	45.0115		20.6323	20.8941	16.5796	23.2082	24.0575	26.4003		631	1154	1235		206	169	437
RPS5	uc002qsn.2		1431.92	958.036	1310.49		163.267	318.49	265.925			0.11402	0.332441	0.202919		0.342978	0.610393	0.561896		1.49464	1.36789	1.09265		0.512627	0.834954	0.613958		736.156	2127.67	1056.65	859.422	1151.09	1469.9		142.512	184.021	282.961	354.02	230.216	301.633		3611	4561	4771		200	335	548
NOP10	uc001zie.1		173.167	193.532	264.701		505.528	428.7	438.785			2.91931	2.21514	1.65766		1.31789	0.748333	1.7611		0.894771	1.36774	0.654198		1.17921	1.02352	1.15211		142.357	203.977	248.837	138.228	274.486	254.917		469.654	541.402	361.007	496.393	338.139	539.43		373	769	779		500	363	702
CCNK	uc001ygi.3		35.9933	38.0365	52.0009		49.5205	42.9633	64.6688			1.37582	1.12953	1.24361		1.21805	1.101	1.10631		0.946285	1.36713	0.692168		1.15262	1.50521	0.765756		37.6861	34.3005	40.2936	35.7793	59.7067	44.295		46.3118	52.7292	39.432	46.4946	61.8993	67.4383		1374	2475	2610		835	624	1905
PDCD2	uc003qxw.2		110.509	109.143	149.179		72.5503	64.9585	115.617			0.656508	0.59517	0.775021		1.10306	1.30218	0.847084		1.01252	1.36683	0.740785		1.11687	1.77986	0.627507		84.921	136.098	109.719	108.566	132.147	166.211		67.7137	77.3869	62.1001	67.8168	109.192	122.041		1814	3173	3376		552	427	1529
UQCRHL	uc009vol.1		428.986	318.172	434.776		775.962	574.672	750.074			1.80883	1.80617	1.7252		1.00147	0.955169	1.04848		1.34829	1.36648	0.986683		1.35027	1.30522	1.03451		235.41	622.562	367.515	268.828	428.57	440.982		756.511	795.412	474.639	674.705	858.085	642.063		601	844	874		524	332	951
RG9MTD1	uc003duz.2		41.4988	69.0547	94.3612		63.1317	55.2172	76.2729			1.52129	0.799615	0.808308		1.90253	1.01087	1.88207		0.600955	1.36647	0.439786		1.14333	1.38133	0.827707		52.7264	30.2712	76.362	61.7474	91.212	97.5105		60.6985	65.5649	48.5797	61.8546	67.0705	85.4754		1137	3134	3274		736	553	1506
HMOX2	uc002cwq.3		103.208	121.281	165.688		99.3713	112.467	137.614			0.962822	0.927324	0.83056		1.03828	0.895652	1.15924		0.850987	1.36615	0.622909		0.883563	1.2236	0.722104		97.7758	108.641	122.678	119.883	173.559	157.816		100.675	98.0681	125.366	99.5674	145.29	129.937		2092	4225	4490		904	896	2275
NXT1	uc002wsx.1		52.144	47.1183	64.3612		45.2347	57.4208	45.988			0.867497	1.21865	0.714529		0.71185	0.586328	1.21408		1.10666	1.36595	0.810177		0.787776	0.800894	0.983621		39.8074	64.4806	53.4711	40.7656	62.3999	66.3225		25.261	65.2085	57.9117	56.9299	47.1448	44.8311		361	592	615		146	160	265
SORL1	uc001pxx.2		1.73519	0.793645	1.0838		2.20082	1.17254	1.05956			1.26835	1.47742	0.977636		0.858491	0.66172	1.29736		2.18635	1.3656	1.60102		1.87696	0.903647	2.0771		2.51086	0.959518	0.518626	1.06866	0.78538	1.38223		2.93949	1.46215	1.1866	1.15849	0.923799	1.19533		272	184	209		142	66	116
ZCCHC6	uc004aoq.2		8.75727	8.48324	11.5847		8.28273	5.47736	6.68099			0.945812	0.645669	0.576711		1.46486	0.893199	1.64001		1.0323	1.36559	0.755937		1.51218	1.21975	1.23975		10.4739	7.04063	8.50011	8.46637	12.4124	10.7569		8.25407	8.3114	5.57199	5.38274	6.90493	6.45705		889	1417	1508		362	208	526
DDX26B	uc004eyw.3		2.67349	3.44265	4.70003		1.0739	1.00244	1.07457			0.401686	0.291181	0.22863		1.37951	0.785182	1.75693		0.776577	1.36523	0.568823		1.07129	1.07196	0.99938		3.6374	1.70957	3.84326	3.04205	4.21819	5.18188		0.888666	1.25914	1.107	0.897875	1.1933	0.955838		160	337	351		27	22	50
TOB1	uc002isw.2		36.8523	37.002	50.5094		86.9183	67.2852	84.7726			2.35856	1.81842	1.67835		1.29704	0.922974	1.40528		0.995955	1.36505	0.729613		1.29179	1.2599	1.02531		44.3673	29.3373	41.5541	32.4498	60.8388	40.1799		79.1047	94.732	63.824	70.7463	97.18	72.3652		852	1437	1496		865	578	1584
EIF4ENIF1	uc003ala.1		13.0406	11.5516	15.7402		7.40895	3.01092	10.1304			0.568144	0.26065	0.643597		2.17972	2.4692	0.882763		1.1289	1.36261	0.828489		2.46069	3.36454	0.73136		14.1043	11.977	10.6503	12.4528	16.2215	15.259		7.1233	7.6946	2.97356	3.04828	9.79809	10.4627		854	1250	1347		213	75	511
SERINC1	uc003pyy.1		158.703	161.499	220.05		420.501	361.182	368.458			2.6496	2.23644	1.67443		1.18474	0.748702	1.5824		0.982692	1.36255	0.721214		1.16424	1.02015	1.14125		181.654	135.753	171.364	151.633	229.468	210.633		425.101	415.902	349.171	373.193	354.529	382.387		4792	8180	8592		5512	4098	8463
SELT	uc011bnx.1		124.196	111.711	152.183		61.9826	64.729	65.4763			0.49907	0.579435	0.430248		0.861304	0.74253	1.15996		1.11177	1.36229	0.8161		0.957571	1.01155	0.946642		85.0512	163.342	118.55	104.872	153.694	150.671		53.1529	70.8124	38.7234	90.7347	55.5444	75.4083		685	1119	1175		161	141	284
DDX24	uc001ycj.2		93.5077	119.23	162.421		81.9939	109.225	117.578			0.876868	0.916084	0.723904		0.957191	0.790216	1.2113		0.784264	1.36225	0.575711		0.750691	1.07647	0.69736		97.9951	89.0204	127.143	111.317	179.721	145.122		83.0692	80.9186	125.589	92.8597	132.387	102.768		5237	11395	11957		2026	2370	5421
ZNF555	uc002lwo.2		3.47604	3.79288	5.1663		4.00102	1.49611	1.93853			1.15103	0.394452	0.375226		2.91805	0.951261	3.06756		0.916464	1.3621	0.67283		2.67428	1.29572	2.06394		4.09493	2.85715	4.34591	3.23985	4.46184	5.87075		4.27557	3.72647	1.18595	1.80626	1.93144	1.94562		145	268	277		72	23	62
TOR1AIP2	uc001gnk.2		8.88242	10.2559	13.9679		40.2442	30.2177	50.3998			4.53078	2.94638	3.60826		1.53774	1.22464	1.25567		0.86608	1.36194	0.635916		1.33181	1.66789	0.7985		10.0499	7.71493	9.35221	11.1596	18.4899	9.44587		46.2791	34.2094	30.115	30.3205	53.9402	46.8593		278	525	567		547	357	1254
CLDND1	uc003dst.2		48.9923	50.0439	68.1552		60.1934	27.7464	46.2321			1.22863	0.55444	0.678337		2.21598	1.22346	1.81124		0.978986	1.36191	0.718834		2.16942	1.66624	1.30198		59.9685	38.016	55.5822	44.5057	61.9449	74.3654		60.3519	60.0349	20.7552	34.7375	47.7779	44.6864		906	1546	1608		477	187	660
ST3GAL6	uc003dtc.2		7.3044	7.67866	10.4537		8.58125	5.77779	4.99867			1.17481	0.752448	0.478172		1.56131	0.635488	2.45687		0.951259	1.3614	0.698737		1.48521	0.865152	1.7167		9.3263	5.28249	9.64317	5.71415	11.0225	9.88488		7.4358	9.7267	6.04617	5.50942	5.9369	4.06045		164	293	297		82	48	91
FDXR	uc002jly.2		70.3028	30.6113	41.6701		51.0436	27.3098	27.3013			0.726053	0.892149	0.655177		0.813825	0.734381	1.10818		2.29663	1.36126	1.68713		1.86906	0.999687	1.86964		61.3741	79.2315	31.6261	29.5965	29.592	53.7481		48.9733	53.1139	31.0619	23.5577	24.1542	30.4484		2201	1675	1765		727	341	660
WHAMM	uc002bje.2		6.94879	3.81563	5.19309		5.14636	3.02407	3.18462			0.740613	0.792547	0.613241		0.934471	0.773759	1.2077		1.82114	1.36101	1.33808		1.7018	1.05309	1.61601		5.8448	8.05277	3.3217	4.30956	4.79488	5.59131		5.69702	4.5957	3.19009	2.85804	3.69576	2.67348		346	324	352		117	60	137
WLS	uc001def.1		59.6466	64.276	87.4625		121.358	132.173	161.315			2.03462	2.05633	1.8444		0.989439	0.896934	1.10314		0.927976	1.36073	0.681968		0.918176	1.22049	0.752303		70.4073	48.8859	61.5372	67.0149	80.7777	94.1472		134.222	108.495	126.647	137.699	164.767	157.864		2170	3826	4089		1903	1795	4542
SCD	uc001kqy.2		43.7445	30.1188	40.9828		45.5665	31.8824	31.8808			1.04165	1.05856	0.777907		0.984029	0.734875	1.33904		1.4524	1.36071	1.06739		1.4292	0.999948	1.42928		35.7009	51.7881	36.572	23.6655	49.1716	32.7939		43.0726	48.0604	31.3674	32.3974	23.1352	40.6264		493	619	632		236	143	262
ZBED4	uc003bix.2		11.0132	8.55621	11.6375		3.68552	1.03796	5.02331			0.334646	0.121311	0.431649		2.75858	3.55821	0.775273		1.28716	1.36012	0.946355		3.55074	4.8396	0.733683		10.3626	11.6638	7.77299	9.33942	11.6143	11.6606		3.73385	3.63719	1.12447	0.951453	5.29989	4.74673		838	1099	1185		126	31	312
OSTM1	uc003psd.2		31.9924	35.3974	48.1389		46.2086	38.7026	63.9455			1.44436	1.09337	1.32835		1.32101	1.21491	1.08733		0.903806	1.35996	0.664584		1.19394	1.65223	0.722624		33.8047	30.18	36.2905	34.5042	47.0956	49.1822		45.0487	47.3684	32.1732	45.232	58.1537	69.7373		699	1308	1380		445	319	1056
LRRC59	uc002iqt.2		195.088	188.094	255.722		252.251	332.347	379.342			1.29301	1.76692	1.48341		0.73179	0.839548	0.871647		1.03718	1.35954	0.762891		0.759	1.1414	0.664972		162.059	228.118	150.798	225.391	226.842	284.602		234.211	270.292	337.564	327.131	400.34	358.343		3571	5806	6383		2117	2421	5778
UVRAG	uc001oxc.2		15.5668	20.4462	27.7857		11.7632	8.38402	14.587			0.755657	0.410054	0.524983		1.84282	1.28028	1.43939		0.761356	1.35897	0.560245		1.40305	1.73986	0.806413		17.2709	13.8627	22.1337	18.7586	21.8296	33.7418		12.7532	10.7731	8.40149	8.36654	10.2222	18.9518		725	1613	1682		239	148	466
TMEM33	uc003gwi.2		34.7333	53.8244	73.1277		152.254	190.573	168.877			4.38352	3.54064	2.30934		1.23806	0.652238	1.89817		0.645308	1.35863	0.474968		0.79893	0.886153	0.901572		38.6984	30.7683	63.771	43.8778	83.1271	63.1282		141.245	163.264	178.774	202.371	164.356	173.397		563	1504	1541		1078	1164	2102
ATXN7L3B	uc001sxd.3		49.785	34.9931	47.5418		138.124	162.094	136.703			2.77442	4.63218	2.87542		0.598944	0.620749	0.964873		1.42271	1.35861	1.04718		0.852124	0.843354	1.0104		53.2078	46.3623	34.9449	35.0412	41.3345	53.749		118.707	157.541	146.116	178.072	124.039	149.366		288	340	360		352	355	596
TRIM21	uc001lyy.1		44.6152	39.0553	53.0496		37.7484	35.6155	39.7176			0.846087	0.911925	0.748687		0.927803	0.820996	1.13009		1.14236	1.35832	0.84101		1.05989	1.11518	0.95042		47.1728	42.0577	39.2589	38.8517	47.3862	58.7131		41.2219	34.2749	33.0527	38.1783	40.8467	38.5885		1394	2056	2174		519	423	983
TMEM200B	uc001brn.1		13.8255	10.0718	13.6803		2.71409	2.7047	4.32586			0.196311	0.268543	0.316212		0.731022	1.17751	0.620822		1.37269	1.35828	1.01061		1.00347	1.59938	0.627411		9.81173	17.8392	9.11055	11.033	14.8578	12.5027		2.5233	2.90488	3.14323	2.26618	5.31137	3.34034		261	334	360		24	21	74
DYNC1I2	uc002uha.1		9.06762	6.54424	8.88753		5.97086	4.78825	5.69575			0.658482	0.731674	0.64087		0.899966	0.875895	1.02748		1.38559	1.35807	1.02026		1.24698	1.18953	1.0483		7.71507	10.4202	7.74628	5.3422	11.3729	6.40215		5.19473	6.74699	1.82515	7.75135	5.87575	5.51576		186	242	248		56	37	96
ANKRD13C	uc001dex.3		18.1303	21.4523	29.1319		14.1846	10.6306	11.9626			0.78237	0.495548	0.410637		1.5788	0.828652	1.90526		0.845146	1.35798	0.622353		1.33431	1.1253	1.18574		18.304	17.9567	22.8124	20.0922	27.2102	31.0536		12.9059	15.4633	11.6989	9.56241	8.65567	15.2696		641	1302	1362		223	146	298
EIF4A3	uc002jxs.2		86.6747	98.4434	133.663		146.343	206.34	216.26			1.68842	2.09603	1.61794		0.805532	0.771909	1.04356		0.880452	1.35777	0.648456		0.709232	1.04807	0.676701		88.2792	85.0702	95.6103	101.277	149.835	117.492		147.246	145.44	215.801	196.879	229.785	202.734		2308	4418	4702		1728	2122	4652
PHC2	uc001bxg.1		63.7881	47.2295	64.1227		47.9139	41.1959	55.1279			0.751142	0.872249	0.859725		0.861156	0.985642	0.873701		1.3506	1.35768	0.994781		1.16308	1.33819	0.869141		62.8808	64.6955	48.9162	45.5428	63.3905	64.855		48.4623	47.3655	40.66	41.7317	47.7844	62.4714		3577	4542	4775		1198	893	2324
HSP90AA1	uc001ykv.3		267.394	185.39	251.672		179.063	151.108	136.522			0.669659	0.815081	0.542459		0.821585	0.665528	1.23449		1.44234	1.35753	1.06247		1.185	0.903474	1.31161		163.443	371.346	175.779	195.001	208.54	294.805		161.377	196.75	147.974	154.242	94.231	178.813		3306	4132	4412		1056	771	1257
NFKB2	uc001kvb.2		49.8794	29.6062	40.1877		26.4429	23.6881	25.0847			0.530137	0.800106	0.624188		0.662584	0.780132	0.849323		1.68476	1.35741	1.24116		1.1163	1.05896	1.05415		43.3445	56.4143	30.2722	28.9402	35.2915	45.0839		24.7719	28.114	23.2923	24.0839	24.8329	25.3365		2825	2927	3083		682	529	1145
NUFIP2	uc002hdy.3		34.2408	42.3522	57.4831		62.6794	66.9679	91.5211			1.83055	1.58121	1.59214		1.15769	1.00691	1.14974		0.808477	1.35726	0.595667		0.935963	1.36664	0.684863		41.099	27.3826	39.6642	45.0402	66.8941	48.0721		63.8974	61.4614	68.4077	65.528	89.7404	93.3018		1608	3231	3460		1266	1176	3263
MTMR12	uc003jhq.2		32.1619	36.1617	49.0749		25.9473	20.4457	32.2684			0.80677	0.565396	0.657533		1.42691	1.16296	1.22697		0.889391	1.3571	0.655363		1.26908	1.57825	0.804107		35.9633	28.3604	38.547	33.7764	54.8055	43.3444		26.6147	25.2798	18.6687	22.2227	28.8498	35.687		1578	2992	3128		555	377	1177
SMARCD1	uc001rvx.3		55.8108	51.5871	69.9891		67.5206	67.1329	101.536			1.20981	1.30135	1.45073		0.929659	1.11479	0.833932		1.08187	1.35672	0.79742		1.00577	1.51246	0.664995		55.1063	56.5152	43.5139	59.6603	72.2649	67.7133		67.8703	67.1709	74.2564	60.0095	99.5453	103.526		1869	2858	3112		1008	877	2675
KRT81	uc001sab.2		7.61062	4.21396	5.71477		4.51996	3.66251	3.7326			0.593902	0.869136	0.653151		0.683324	0.751494	0.909288		1.80605	1.35615	1.33175		1.23412	1.01914	1.21094		5.29407	9.92716	3.36478	5.06314	4.90317	6.52637		4.36391	4.67602	3.37314	3.95188	3.89073	3.57448		226	216	237		63	44	94
SERINC5	uc003kgj.2		6.45018	6.18602	8.38863		41.542	26.1236	36.4848			6.44044	4.223	4.34932		1.52508	1.02991	1.48079		1.0427	1.35606	0.76892		1.59021	1.39662	1.13861		7.20658	5.69379	6.50394	5.86811	10.8341	5.94312		38.0833	45.0007	23.2122	29.035	38.0082	34.9615		181	292	306		509	275	807
YWHAG	uc011kgj.1		158.192	162.813	220.727		450.324	674.865	683.15			2.84669	4.14503	3.095		0.686771	0.746677	0.919771		0.971619	1.35571	0.716687		0.66728	1.01228	0.659188		150.082	166.302	144.571	181.055	231.832	209.622		434.091	466.557	724.095	625.635	742.139	624.16		2452	4238	4573		3134	4097	8735
ELF4	uc004eve.3		25.7269	20.2329	27.4221		16.5652	15.0375	23.5404			0.643886	0.74322	0.858445		0.866347	1.15504	0.750061		1.27154	1.35532	0.938182		1.10159	1.56545	0.703694		24.2109	27.243	19.1497	21.3162	29.1729	25.6713		18.2863	14.8441	16.8375	13.2375	22.4038	24.677		1104	1476	1575		319	254	792
RCE1	uc001ojk.1		38.8258	29.7224	40.2706		29.7675	28.1185	43.1345			0.766695	0.94604	1.07112		0.810425	1.13221	0.71579		1.30628	1.35489	0.964124		1.05864	1.53402	0.69011		35.13	42.5216	28.7354	30.7093	41.3962	39.145		31.4237	28.1114	24.5597	31.6773	41.1329	45.136		814	1070	1137		282	229	714
PTPN1	uc002xvl.2		72.1836	64.2306	87.021		96.9587	66.6871	125.063			1.34322	1.03825	1.43716		1.29374	1.38422	0.934636		1.12382	1.35482	0.829496		1.45393	1.87537	0.775277		77.3569	67.0103	55.6337	72.8275	87.0144	87.0276		96.0859	97.8314	64.8046	68.5696	124.007	126.12		2068	3014	3263		1221	727	2791
ATP5S	uc001wxw.1		19.4229	23.5152	31.8587		33.714	34.8895	27.9109			1.73578	1.4837	0.876085		1.1699	0.590471	1.98129		0.825975	1.35481	0.60966		0.966307	0.799978	1.20792		25.0387	13.8072	25.8093	21.221	32.2063	31.511		31.3849	36.0431	23.6789	46.1001	25.454	30.3678		281	561	582		207	181	294
FSTL3	uc002lpk.1		61.4817	43.1185	58.4158		47.1892	51.5137	59.3258			0.767534	1.1947	1.01558		0.642449	0.85007	0.755761		1.42588	1.35477	1.05248		0.916052	1.15165	0.795425		48.4863	74.477	43.5608	42.6763	55.3121	61.5195		46.7476	47.6309	58.902	44.1254	65.1029	53.5487		1005	1245	1312		356	341	826
CD55	uc001hfr.3		96.3797	83.4634	113.031		222.278	114.962	199.204			2.30627	1.37739	1.76238		1.67437	1.2795	1.30861		1.15475	1.35426	0.852683		1.93349	1.73278	1.11583		112.932	79.8274	87.9707	78.9562	112.051	114.011		240.76	203.795	102.617	127.307	189.875	208.533		2836	4096	4281		2824	1258	4423
UCHL3	uc001vjq.2		62.2683	104.109	140.985		115.437	112.423	149.94			1.85386	1.07986	1.06352		1.71676	0.984867	1.74314		0.598105	1.3542	0.441668		1.0268	1.3337	0.769889		68.9295	55.6071	108.634	99.585	135.682	146.287		103.262	127.612	104.943	119.904	156.525	143.354		937	2636	2760		760	638	1783
MARK4	uc002paz.1		36.3975	26.0994	35.3423		8.0972	18.3353	11.8756			0.222465	0.702519	0.336016		0.316668	0.478302	0.662067		1.39457	1.35414	1.02986		0.441617	0.647689	0.681835		31.7013	41.0938	24.3855	27.8134	34.226	36.4586		10.2207	5.97367	26.5735	10.0972	11.9687	11.7825		238	293	313		24	49	63
SAC3D1	uc001ocm.2		45.8472	30.0411	40.6755		15.8165	18.8868	19.4725			0.344984	0.628698	0.478728		0.548727	0.761459	0.720626		1.52615	1.354	1.12715		0.83744	1.03101	0.81225		36.7989	54.8955	24.827	35.2551	35.5873	45.7637		18.8309	12.8022	19.8485	17.925	18.9504	19.9946		1029	1148	1251		163	170	354
NUDT15	uc001vbw.1		36.1607	41.5824	56.3004		55.3473	78.4602	77.4322			1.53059	1.88686	1.37534		0.811187	0.728904	1.11289		0.869615	1.35395	0.642281		0.70542	0.986898	0.714785		30.9454	41.3759	44.168	38.9969	61.4032	51.1976		48.8225	61.8722	67.9483	88.972	80.2326	74.6318		339	687	717		237	288	597
NCOA4	uc009xon.2		41.4758	43.2893	58.6113		23.6963	20.9417	30.7511			0.571328	0.483762	0.524662		1.18101	1.08454	1.08895		0.958106	1.35394	0.707641		1.13153	1.46841	0.770583		39.9666	42.9849	45.4995	41.0792	60.7518	56.4708		25.8736	21.519	18.3407	23.5428	29.4166	32.0857		1241	2236	2338		317	241	720
GTPBP4	uc001ift.2		64.5617	86.3108	116.835		69.7252	84.4465	108.096			1.07998	0.9784	0.925205		1.10382	0.94563	1.16729		0.748014	1.35365	0.552589		0.825673	1.28005	0.64503		60.219	68.9044	85.8437	86.778	112.402	121.267		63.5831	75.8674	87.6582	81.2348	113.872	102.32		2643	6069	6409		1286	1354	3615
SS18L2	uc003clk.1		32.0018	41.7709	56.5426		52.1978	40.6983	42.963			1.63109	0.974322	0.759834		1.67408	0.779859	2.14664		0.766127	1.35364	0.565977		1.28255	1.05565	1.21495		25.361	38.6426	46.6298	36.912	56.563	56.5222		53.4203	50.9753	35.6229	45.7738	38.2997	47.6263		129	303	313		97	65	136
BTBD3	uc002wnz.2		36.1537	30.7652	41.6434		39.0285	17.6677	34.525			1.07952	0.574275	0.829062		1.87979	1.44367	1.3021		1.17515	1.35359	0.868172		2.20903	1.95413	1.13044		38.2571	34.0502	27.3609	34.1696	32.5899	50.697		39.4744	38.5827	17.4893	17.8461	31.7843	37.2657		1243	1744	1877		591	232	901
GORAB	uc001gha.2		15.6313	16.4112	22.2121		14.1618	15.4757	7.39365			0.905994	0.942991	0.332866		0.960767	0.35299	2.7218		0.952473	1.35347	0.703728		0.915105	0.47776	1.91541		17.8941	13.3684	17.281	15.5415	19.2889	25.1353		16.016	12.3077	15.5685	15.3828	7.17521	7.61209		410	721	753		161	153	148
CLTB	uc003meh.2		131.237	126.676	171.447		127.318	168.14	169.492			0.970139	1.32732	0.988598		0.730899	0.744806	0.981328		1.036	1.35343	0.765465		0.757214	1.00804	0.751172		102.036	160.438	127.758	125.595	176.254	166.641		116.594	138.042	178.132	158.148	186.306	152.679		1855	3168	3337		833	958	2046
TXNL4B	uc010vmn.1		21.0856	25.8283	34.9482		47.3929	49.3995	29.4092			2.24764	1.91261	0.84151		1.17517	0.439979	2.67096		0.816377	1.3531	0.603339		0.959382	0.595335	1.6115		27.3557	14.8155	29.5027	22.1538	40.2096	29.6867		45.8702	48.9157	42.7507	56.0482	27.1787	31.6398		209	425	437		199	178	213
PYGO1	uc002adf.1		4.0641	6.04072	8.17323		7.59521	4.05087	6.75779			1.86885	0.670594	0.82682		2.78686	1.23297	2.26029		0.672784	1.35302	0.497245		1.87496	1.66823	1.12392		4.76728	3.36092	6.421	5.66044	7.78995	8.55652		8.0248	7.16562	2.11461	5.98712	4.53841	8.97717		114	283	295		92	41	127
B3GNT2	uc002sbs.2		12.479	22.3641	30.2563		10.4915	8.42043	16.0854			0.840732	0.376515	0.53164		2.23293	1.412	1.58139		0.557994	1.35289	0.412445		1.24596	1.91029	0.652238		12.9306	12.0275	26.9718	17.7564	41.0235	19.489		9.38265	11.6004	7.03689	9.80397	17.7198	14.4511		317	996	1013		118	81	334
PPP2R3A	uc003eqv.1		10.6126	9.29549	12.5735		13.1364	7.9877	12.1571			1.23782	0.859309	0.966888		1.44048	1.12519	1.28021		1.14169	1.35264	0.844045		1.64458	1.52198	1.08055		12.889	8.33614	9.07736	9.51363	13.028	12.1189		13.0406	13.2323	7.69991	8.27549	10.7975	13.5168		830	1187	1257		441	232	694
UQCRC2	uc002djx.2		198.813	268.154	362.564		181.047	207.112	256.733			0.910641	0.772362	0.708105		1.17903	0.916804	1.28603		0.741411	1.35207	0.548352		0.874149	1.23959	0.705194		227.3	170.325	264.144	272.165	361.509	363.619		198.579	163.515	196.571	217.653	250.088	263.379		5527	12335	13035		2183	2161	5456
DDIT3	uc001soi.2		292.153	181.987	245.985		55.2968	25.1776	33.5329			0.189273	0.138348	0.136321		1.36809	0.985347	1.38844		1.60535	1.35166	1.18769		2.19627	1.33186	1.64903		232.202	352.105	230.736	133.238	261.324	230.646		39.4755	71.1182	27.2917	23.0634	34.2293	32.8366		3026	3483	3498		265	105	287
ETS2	uc002yxg.2		36.0017	28.5099	38.5018		52.4921	66.1009	57.3095			1.45804	2.31853	1.48849		0.628867	0.641999	0.979545		1.26278	1.35047	0.935066		0.794121	0.867001	0.915939		34.7052	37.2983	22.6505	34.3693	34.9479	42.0557		53.3291	51.655	66.5323	65.6694	58.8169	55.8021		1082	1410	1542		706	772	1385
ZNF771	uc010ver.1		33.296	20.8353	28.1368		14.7054	8.12817	13.7985			0.441655	0.390115	0.490408		1.13211	1.25709	0.900586		1.59806	1.35044	1.18336		1.80918	1.69762	1.06572		27.6316	38.9604	18.7898	22.8808	25.5133	30.7604		14.2395	15.1712	7.73901	8.51733	12.6126	14.9845		662	712	763		134	64	216
RIOK1	uc003mxn.2		20.4479	32.7224	44.1854		20.2511	19.6672	31.1379			0.990374	0.601032	0.704711		1.64779	1.1725	1.40536		0.624891	1.35031	0.462776		1.02969	1.58324	0.650369		23.6617	17.2342	32.0306	33.4142	42.9806	45.3902		19.5462	20.9561	16.7152	22.6192	29.4945	32.7813		778	2053	2169		334	278	894
SEC62	uc003fgh.2		89.8153	108.988	147.16		192.395	121.418	195.892			2.14212	1.11405	1.33115		1.92283	1.19488	1.60923		0.824081	1.35024	0.610322		1.58456	1.61337	0.982147		104.373	75.2573	104.526	113.451	140.042	154.279		194.831	189.958	116.025	126.812	173.177	218.607		2391	4763	5050		2217	1210	3833
NCDN	uc001bza.2		31.7931	22.2659	30.0609		29.0967	42.2282	32.5427			0.915188	1.89654	1.08256		0.482556	0.570808	0.845391		1.42788	1.35009	1.05762		0.689035	0.77064	0.894107		26.3005	37.2857	20.2358	24.296	31.9695	28.1522		27.1221	31.0713	48.0153	36.441	38.3154	26.7701		1472	1775	1900		618	786	1313
EIF3J	uc001ztv.2		42.0053	33.3655	45.0235		63.7315	84.3047	68.2507			1.51722	2.5267	1.51589		0.600477	0.599949	1.00088		1.25894	1.3494	0.932964		0.755965	0.809572	0.933784		32.5694	51.4412	30.8937	35.8374	37.6733	52.3737		59.2361	68.2268	71.0763	97.5332	67.671	68.8304		494	684	729		347	393	658
CASP1	uc010rve.1		18.6012	17.1397	23.1194		16.4065	6.37978	13.1741			0.882013	0.372222	0.569829		2.36959	1.53088	1.54786		1.08527	1.34888	0.80457		2.57163	2.06498	1.24536		23.6747	13.5276	20.1925	14.0869	18.2377	28.0011		21.5234	11.2895	6.39877	6.36079	7.93143	18.4168		482	745	758		180	61	218
GNAI1	uc003uhb.1		39.0724	40.394	54.4769		53.1005	45.7439	49.241			1.35903	1.13244	0.903889		1.20008	0.798176	1.50353		0.967283	1.34864	0.71723		1.16082	1.07645	1.07838		42.4279	35.7169	40.6411	40.147	55.7425	53.2112		51.8373	54.3638	42.9618	48.5261	50.7337	47.7484		864	1498	1573		515	383	859
ERAP2	uc003kmt.2		3.03811	3.46331	4.67052		2.43907	0.631495	1.93015			0.802823	0.182339	0.413263		4.40292	2.26646	1.94265		0.877228	1.34857	0.650486		3.86236	3.05648	1.26366		3.77726	2.29896	3.60354	3.32307	3.92522	5.41582		3.11434	1.76379	0.458043	0.804948	1.61915	2.24115		199	373	389		68	15	90
NFKB1	uc011cep.1		28.9773	30.5217	41.1515		27.3913	27.6977	24.742			0.945268	0.907475	0.601242		1.04165	0.662544	1.57219		0.949401	1.34827	0.704162		0.98894	0.893288	1.10708		31.7441	26.2105	29.0084	32.035	42.1754	40.1275		27.9628	26.8198	25.4685	29.9268	26.9058	22.5781		1871	3266	3464		774	675	1286
RAB22A	uc002xyz.2		64.7294	80.219	108.015		82.7991	43.6143	89.4845			1.27916	0.543691	0.828448		2.35273	1.52375	1.54404		0.806909	1.3465	0.599265		1.89844	2.05172	0.92529		77.5814	51.8773	78.6232	81.8147	109.96	106.069		81.1666	84.4316	41.4215	45.8072	70.6699	108.299		830	1685	1775		457	208	806
RPS23	uc003khu.2		3000.48	2261.88	3045.44		1824.02	2470.04	1974.01			0.607909	1.09203	0.648186		0.55668	0.593562	0.937863		1.32654	1.34642	0.985237		0.73846	0.799184	0.924017		1871.4	4129.57	2011.5	2512.26	2982.17	3108.72		1850.63	1797.41	2476.37	2463.71	1948.71	1999.31		4694	6295	6743		1356	1594	2597
PYGO2	uc001fft.2		39.2325	21.7463	29.2638		24.8557	17.0908	10.3842			0.633548	0.785918	0.354848		0.806124	0.451508	1.78541		1.8041	1.34569	1.34065		1.45433	0.607589	2.39361		35.3622	43.1029	21.2074	22.2852	28.0654	30.4622		23.6485	26.0629	18.1945	15.9872	8.20034	12.568		1018	971	1023		292	175	199
MGLL	uc003ejx.2		68.1057	48.5803	65.3501		50.6469	36.6822	46.5727			0.743651	0.755083	0.712666		0.984859	0.943824	1.04348		1.40192	1.3452	1.04217		1.38069	1.26963	1.08748		57.7442	78.4672	48.0941	49.0666	72.9848	57.7153		46.2636	55.0301	30.8755	42.4889	44.2697	48.8757		1300	1615	1697		442	274	708
MRM1	uc002hne.2		12.7049	11.0847	14.91		7.35363	16.2344	8.90274			0.578802	1.46458	0.597098		0.3952	0.407692	0.969358		1.14617	1.3451	0.852107		0.452965	0.548386	0.825997		11.1987	14.2111	8.38046	13.7889	12.4279	17.3921		6.5664	8.14087	16.9885	15.4804	9.29397	8.5115		285	412	452		75	144	164
PPID	uc003iqc.2		75.8765	86.5286	116.388		111.475	116.528	95.9029			1.46917	1.3467	0.823991		1.09094	0.611859	1.78299		0.876895	1.34509	0.651925		0.956639	0.823002	1.16238		86.7663	64.9868	82.1597	90.8975	121.407	111.37		103.475	119.476	102.463	130.594	83.9811	107.825		1865	3496	3700		1191	1069	1732
YME1L1	uc001itj.2		62.6611	72.6322	97.6047		80.8156	38.8533	74.4253			1.28973	0.534932	0.762518		2.41101	1.42545	1.6914		0.862717	1.34382	0.641988		2.08002	1.91555	1.08586		69.6511	55.6711	69.9571	75.3074	107.587	87.6223		75.3142	86.3169	33.8341	43.8725	71.7028	77.1479		2800	5377	5672		1578	651	2545
FBXL12	uc002mme.2		23.0197	18.5627	24.9446		13.6825	15.8068	15.5049			0.594383	0.851533	0.621574		0.698016	0.729947	0.956256		1.24011	1.3438	0.922834		0.865614	0.980904	0.882465		18.528	27.5115	18.5959	18.5295	25.3446	24.5446		12.8916	14.4735	17.0429	14.5706	14.3055	16.7044		464	658	689		127	128	248
COL4A3BP	uc003kdt.2		21.1519	19.9423	26.7899		41.6483	23.0069	39.4679			1.96901	1.15367	1.47324		1.70674	1.277	1.33652		1.06065	1.34337	0.789548		1.81025	1.71548	1.05524		22.8157	19.488	20.3794	19.5053	27.8335	25.7462		41.3725	41.9242	22.926	23.0878	36.9863	41.9496		1055	1675	1747		912	437	1499
MRPL44	uc002vnr.3		33.6028	40.3047	54.141		74.4246	85.4386	79.4149			2.21484	2.11982	1.46682		1.04482	0.691954	1.50996		0.833718	1.34329	0.620653		0.871088	0.929496	0.937162		36.9524	30.2531	39.7947	40.8146	57.9533	50.3286		75.4007	73.4486	77.2429	93.6344	81.3397	77.4901		735	1470	1543		712	704	1364
TATDN2	uc003bvf.2		26.9939	21.2945	28.6005		5.42563	2.78738	7.61235			0.200995	0.130897	0.266161		1.53552	2.03337	0.755162		1.26764	1.34309	0.943824		1.9465	2.731	0.712741		22.9301	31.0577	19.8228	22.7663	28.3967	28.8043		4.53726	6.31399	2.83043	2.74433	7.1344	8.09029		1294	1758	1864		119	53	289
EPB41L5	uc002tmg.2		4.94272	6.55834	8.80732		8.53642	6.32873	12.4959			1.72707	0.96499	1.41881		1.78973	1.47028	1.21727		0.753655	1.34292	0.561206		1.34884	1.97447	0.683139		5.7094	4.17605	7.69976	5.41692	9.49152	8.12313		8.17908	8.89376	6.31544	6.34201	11.9217	13.0701		243	551	559		182	117	465
STK24	uc001vnn.1		65.374	55.4634	74.4063		61.5812	48.8526	87.1879			0.941983	0.880808	1.17178		1.06945	1.33035	0.80389		1.17869	1.34154	0.878608		1.26055	1.78471	0.706304		55.775	74.973	56.5336	54.3932	69.5052	79.3075		59.7988	63.3635	43.074	54.6312	67.5759	106.8		1549	2299	2395		666	454	1529
RNF169	uc001ovl.3		16.7902	12.7688	17.1297		28.0873	25.9552	24.7067			1.67284	2.0327	1.44233		0.822961	0.709564	1.15981		1.31494	1.34152	0.980185		1.08214	0.951896	1.13683		18.2304	15.35	12.964	12.5736	16.8692	17.3901		27.0482	29.1264	25.9181	25.9924	21.7529	27.6604		789	1008	1051		579	464	863
NOLC1	uc001kuo.2		124.077	140.934	189.042		120.089	178.386	175.907			0.967855	1.26574	0.930518		0.764653	0.735155	1.04012		0.880392	1.34135	0.656347		0.673194	0.986102	0.682682		108.569	139.586	120.986	160.882	197.758	180.326		115.613	124.564	196.293	160.48	194.581	157.233		5053	9708	10422		2224	2888	6030
H3F3C	uc001rkr.2		510.53	429.152	575.369		244.812	721.699	656.721			0.479524	1.68169	1.14139		0.285145	0.678718	0.420123		1.18962	1.34071	0.887308		0.339215	0.909965	0.372778		432.177	588.884	389.078	469.227	498.357	652.382		265.217	224.406	936.591	506.808	749.643	563.8		1170	1687	1793		256	671	1290
ZNF16	uc003zeu.2		9.24172	7.99265	10.7141		3.68613	3.71311	4.17364			0.398858	0.464566	0.389546		0.858559	0.838516	1.0239		1.15628	1.3405	0.862575		0.992733	1.12403	0.883192		9.37858	9.10486	7.91376	8.07153	9.64829	11.7799		3.38062	3.99164	4.6431	2.78313	3.31261	5.03468		412	603	631		73	65	135
DNAJC8	uc001bpn.2		54.6437	50.3951	67.5498		41.9679	36.0923	23.58			0.768028	0.716186	0.349075		1.07239	0.487409	2.20018		1.0843	1.3404	0.808939		1.16279	0.653325	1.77981		35.6472	73.6401	47.131	53.6593	66.8092	68.2904		41.428	42.5077	28.529	43.6556	11.4667	35.6932		424	698	738		154	113	123
LPCAT2	uc002eie.3		34.9625	35.0714	47.008		65.2029	43.2351	61.681			1.86494	1.23277	1.31214		1.5128	1.06438	1.4213		0.996895	1.34035	0.743757		1.5081	1.42664	1.0571		45.89	24.0351	33.1876	36.9552	43.3021	50.7138		77.7738	52.6321	36.389	50.0812	54.5648	68.7972		1307	2095	2210		1027	585	1654
TMED10P1	uc003zey.2		13.281	11.0536	14.8138		23.1426	28.9664	22.0344			1.74254	2.62055	1.48742		0.664951	0.5676	1.17151		1.20151	1.34019	0.896526		0.798948	0.76069	1.05029		15.4511	11.1109	11.6825	10.4246	12.5201	17.1076		21.4141	24.8711	26.9119	31.0208	11.8367	32.2322		151	210	217		114	123	158
SEH1L	uc002krq.2		43.2821	64.4112	86.3178		103.376	101.524	128.112			2.38843	1.57618	1.48418		1.51532	0.941633	1.60925		0.671965	1.3401	0.501428		1.01824	1.26189	0.806922		45.791	40.7732	69.5729	59.2495	96.9047	75.7308		97.8022	108.95	87.2278	115.82	121.87	134.353		1191	3027	3117		1254	1056	2709
IMPAD1	uc003xte.3		72.4656	85.9559	115.113		119.524	105.206	168.838			1.64939	1.22395	1.46672		1.34759	1.19834	1.12455		0.843056	1.33921	0.629516		1.1361	1.60484	0.70792		70.6672	74.2641	77.3738	94.538	122.67	107.556		120.995	118.053	98.2296	112.182	147.018	190.659		1679	3337	3549		1237	940	2951
COPA	uc001fvv.3		104.65	80.6298	107.979		139.047	112.394	132.989			1.32868	1.39395	1.23161		0.953182	0.883544	1.07882		1.29791	1.3392	0.969171		1.23715	1.18324	1.04556		116.716	92.5849	74.4899	86.7697	116.783	99.1754		138.15	139.945	116.729	108.058	133.485	132.492		8638	10939	11583		5008	3523	8529
RAB1A	uc002sdm.2		159.903	183.244	245.339		192.743	252.057	187.863			1.20537	1.37552	0.765728		0.876299	0.556681	1.57415		0.872623	1.33886	0.651764		0.764679	0.74532	1.02597		166.966	152.84	197.138	169.35	249.899	240.779		178.398	207.087	218.334	285.78	144.811	230.915		1481	2903	2988		789	885	1244
RNF139	uc003yrc.2		41.6383	46.5286	62.2817		27.3965	12.0378	29.4863			0.657963	0.258718	0.473434		2.54316	1.82992	1.38977		0.894898	1.33857	0.668548		2.27587	2.44948	0.929126		45.7496	37.5271	53.7436	39.3135	62.453	62.1105		27.8076	26.9854	10.7287	13.3469	27.648	31.3246		1838	3531	3582		529	200	988
SAR1A	uc010qji.1		124.796	134.794	180.403		156.905	176.219	224.188			1.25729	1.30732	1.2427		0.96173	0.950571	1.01174		0.925825	1.33836	0.691759		0.890394	1.27221	0.69988		112.957	136.634	153.028	116.561	191.045	169.762		165.399	148.41	153.989	198.45	223.291	225.085		1072	2050	2087		609	588	1546
UBE2Q1	uc001fff.1		83.6798	86.6557	115.971		50.7915	36.6569	67.5709			0.606975	0.423017	0.582654		1.43487	1.37738	1.04174		0.965657	1.33829	0.721558		1.38559	1.84334	0.751677		79.4101	87.9494	82.5735	90.738	105.243	126.699		55.0816	46.5014	36.4183	36.8954	57.9714	77.1704		2264	3985	4192		616	386	1378
ZNF703	uc003xjy.1		23.1723	12.0513	16.128		32.314	25.8997	34.2713			1.39451	2.14912	2.12495		0.648872	0.988754	0.656252		1.92281	1.33828	1.43677		1.24766	1.32323	0.942886		24.1902	22.1545	10.7391	13.3635	17.6701	14.586		43.7703	20.8576	29.3024	22.4971	39.1503	29.3924		899	773	823		551	389	1102
INTS5	uc001nud.2		29.4901	24.0025	32.1194		24.734	28.3792	24.8968			0.838722	1.18234	0.775131		0.709375	0.65559	1.08204		1.22863	1.33817	0.918139		0.871556	0.87729	0.993463		28.4382	30.542	25.3157	22.6894	28.5611	35.6778		25.7647	23.7033	27.8036	28.9547	22.3126	27.481		1959	2754	2843		735	731	1263
[truncated: 8,449 more rows]
